# Supplementary material for: Synergistic Anti‐Obesity Effect of Akkermansia muciniphila AKM Lab‐01 and Garcinia cambogia Extract via Gut Microbiota Remodeling in Diet‐Induced Obese Mice
Source: Food Sci Nutr. 2026 Jul 28;14(8):e72140. doi: 10.1002/fsn3.72140 (PMC13415990; doi:10.1002/fsn3.72140)
Supplement: Supplementary file 2 — Table S1: Comparative analysis of differentially expressed genes (DEGs) between the HFD control and AKM Lab‐01 + GCE combination groups. [file FSN3-14-e72140-s002.xlsx]

## Sheet: Sheet1
Supplementary Table S1. Comparative analysis of differentially expressed genes (DEGs) between the HFD control and AKM Lab-01 + GCE combination groups.
Gene	logFC	P.Value	adj.P.Val
Dock10	-2.35051	8.71793e-10	3.79439e-05
Thy1	-0.744601	1.32154e-06	0.0269263
Camsap3	-1.61523	2.79666e-06	0.0269263
Gm41130	-0.283562	4.48328e-06	0.0269263
Egr3	-0.77427	4.9577e-06	0.0269263
Cdk19	-0.481318	5.94385e-06	0.0269263
Mad2l1	-1.07303	6.15762e-06	0.0269263
Dip2b	-0.4167	6.33823e-06	0.0269263
Klrb1a	-0.751364	6.3843e-06	0.0269263
Maf	-0.584464	6.87408e-06	0.0269263
Gm42329	0.340701	7.71279e-06	0.0269263
Nab2	-1.23861	9.04063e-06	0.0269263
Lmnb2	-0.590556	9.20369e-06	0.0269263
Mfsd13a	-0.702868	9.55882e-06	0.0269263
Arhgef2	-0.567704	1.03263e-05	0.0269263
Tlnrd1	-0.525822	1.05681e-05	0.0269263
Irak4	-0.515853	1.06482e-05	0.0269263
Nsmf	-0.5396	1.17764e-05	0.0269263
Capn5	-0.588216	1.21748e-05	0.0269263
Abca7	-0.449899	1.23731e-05	0.0269263
Chd4	-0.45713	1.33591e-05	0.0275425
Map3k11	-0.464322	1.39219e-05	0.0275425
Arhgef10l	-0.88019	1.70603e-05	0.0296123
Rfc3	-0.730903	1.74234e-05	0.0296123
Ercc6	-1.2515	1.87253e-05	0.0296123
Dnah3	0.501551	1.96801e-05	0.0296123
H4c1	1.6573	2.21206e-05	0.0296123
Atad2	-0.609822	2.28846e-05	0.0296123
Stac3	-0.547391	2.41872e-05	0.0296123
Clspn	-0.960223	2.47089e-05	0.0296123
Rabl2	-0.418347	2.56763e-05	0.0296123
Szrd1	-0.417962	2.64587e-05	0.0296123
Tbc1d2b	-0.598505	2.88038e-05	0.0296123
Ptger4	-0.820538	2.94162e-05	0.0296123
Traf5	-1.14536	3.05305e-05	0.0296123
Ube2c	-1.37168	3.24795e-05	0.0296123
Kif21b	-0.911954	3.25713e-05	0.0296123
Mis18a	-0.540733	3.26514e-05	0.0296123
Adap1	-0.680184	3.31167e-05	0.0296123
Wipf1	-0.767072	3.34699e-05	0.0296123
Rasgef1b	-1.4327	3.37756e-05	0.0296123
Fkbp1b	-1.1455	3.40907e-05	0.0296123
Gpsm2	-1.20768	3.44878e-05	0.0296123
Gm38537	0.273763	3.48778e-05	0.0296123
Gabpb2	-0.383385	3.53554e-05	0.0296123
Hpf1	-0.684653	3.63763e-05	0.0296123
Slc26a6	-0.545571	3.68956e-05	0.0296123
Wdr82	-0.327296	3.7008e-05	0.0296123
Fam167b	-0.919729	3.74528e-05	0.0296123
Tusc3	-0.557573	3.88478e-05	0.0296123
Rab11fip5	-0.802329	3.97087e-05	0.0296123
Arf5	-0.489674	4.03163e-05	0.0296123
Dvl2	-0.418633	4.10594e-05	0.0296123
Idh3b	0.241128	4.21729e-05	0.0296123
Aggf1	-0.399653	4.30348e-05	0.0296123
Irf2bp2	-0.700334	4.43787e-05	0.0296123
Cdk5	-0.384946	4.52237e-05	0.0296123
Csk	-0.798527	4.61573e-05	0.0296123
Hrob	-1.30467	4.67494e-05	0.0296123
Pip4k2b	-0.396125	4.77672e-05	0.0296123
Lrwd1	-0.471759	4.80093e-05	0.0296123
Timp2	-0.639663	4.89735e-05	0.0296123
Rps6kc1	-0.322441	5.02663e-05	0.0296123
Commd7	-0.304637	5.09279e-05	0.0296123
Atosa	1.13466	5.09465e-05	0.0296123
Gm39816	-0.376062	5.12923e-05	0.0296123
Zbtb16	1.66129	5.14096e-05	0.0296123
Fbxl19	-0.72815	5.21004e-05	0.0296123
Recql4	-0.6234	5.34172e-05	0.0296123
Gm45606	-0.627819	5.57012e-05	0.0296123
Bud23	-0.345717	5.59024e-05	0.0296123
Adam19	-0.886507	5.65696e-05	0.0296123
Atp5f1c	0.226126	5.66312e-05	0.0296123
Coro7	-0.632296	5.69807e-05	0.0296123
Klc4	-0.785229	5.70201e-05	0.0296123
Eno2	-1.15745	5.74663e-05	0.0296123
Norad	-0.246808	5.75098e-05	0.0296123
Manba	-0.38864	5.76539e-05	0.0296123
Wrap73	-0.477929	5.95374e-05	0.0296123
Arhgap17	-0.577602	6.02566e-05	0.0296123
Zfp90	-0.461192	6.14411e-05	0.0296123
Fbh1	0.172237	6.16565e-05	0.0296123
St3gal5	-0.557605	6.31094e-05	0.0296123
Mis12	-0.485453	6.3398e-05	0.0296123
Hs6st1	-0.849204	6.48001e-05	0.0296123
Sf3a1	-0.325973	6.59736e-05	0.0296123
Dot1l	-0.956184	6.62933e-05	0.0296123
Rgs14	-1.0719	6.64282e-05	0.0296123
Dnajc9	-0.21931	6.65795e-05	0.0296123
Acot11	-0.99091	6.66686e-05	0.0296123
Slc17a8	-0.265038	6.67078e-05	0.0296123
Nccrp1	-0.266778	6.67863e-05	0.0296123
Qprt	-0.943486	6.78048e-05	0.0296123
Ccnb1	-1.07878	6.80884e-05	0.0296123
Ppp6r1	-0.383652	6.89621e-05	0.0296123
Cdt1	-1.33335	6.90068e-05	0.0296123
Sft2d1	-0.564428	6.97699e-05	0.0296123
Kif11	-0.948752	7.05685e-05	0.0296123
Agpat4	-0.755146	7.15327e-05	0.0296123
Atraid	0.398343	7.15467e-05	0.0296123
Atox1	-0.369302	7.18767e-05	0.0296123
Tet3	-0.519538	7.19235e-05	0.0296123
Gna15	-1.12167	7.26242e-05	0.0296123
Zbtb7a	-0.386878	7.41118e-05	0.0296123
Tmem39b	-0.445134	7.53816e-05	0.0296123
Mir1906-1	-1.13529	7.67834e-05	0.0296123
Zfp414	-0.490225	7.72635e-05	0.0296123
Pisd-ps3	-0.674594	7.75364e-05	0.0296123
Lrrc58	0.708683	7.80884e-05	0.0296123
Ttyh3	-0.951544	7.82152e-05	0.0296123
Arap1	-0.908444	7.96058e-05	0.0296123
Isyna1	-0.618567	8.02263e-05	0.0296123
Ryr1	-0.444857	8.06096e-05	0.0296123
Slc43a2	-0.822486	8.13667e-05	0.0296123
Ambra1	-0.211504	8.1374e-05	0.0296123
Cisd2	-0.364054	8.1406e-05	0.0296123
Ifnar1	-0.402104	8.22602e-05	0.0296123
C2cd2l	-0.235423	8.37357e-05	0.0296123
Pkn1	-0.459266	8.39274e-05	0.0296123
Lacc1	-1.17977	8.55254e-05	0.0296123
Rap2a	-0.394084	8.58589e-05	0.0296123
Ssc5d	-1.11468	8.66128e-05	0.0296123
Chaf1a	-0.741077	8.66878e-05	0.0296123
Hmg20b	-0.600501	8.69497e-05	0.0296123
Fn1	-0.789664	8.9546e-05	0.0296123
Tnfrsf1b	-1.10871	9.0142e-05	0.0296123
Lrrc20	-0.599107	9.04072e-05	0.0296123
Rasa1	-0.929532	9.15912e-05	0.0296123
Pou2af3	1.0469	9.19509e-05	0.0296123
Mast1	-1.10582	9.40016e-05	0.0296123
Frmd8	-0.639715	9.44294e-05	0.0296123
Gdf15	-2.19641	9.58779e-05	0.0296123
Dapp1	-0.764206	9.72632e-05	0.0296123
Ticam2	-1.17006	9.7346e-05	0.0296123
Elmo2	-0.632514	9.85898e-05	0.0296123
Hirip3	-0.443959	9.89186e-05	0.0296123
Ehbp1l1	-0.426701	0.000100417	0.0296123
Gga3	-0.663982	0.000100683	0.0296123
Saysd1	-0.3454	0.000100982	0.0296123
Kntc1	-0.598228	0.000102623	0.0296123
Trerf1	-1.17217	0.000104617	0.0296123
TrnK	1.13753	0.000105069	0.0296123
Gm34931	-0.943882	0.000106425	0.0296123
Ndufa10	0.311327	0.000106677	0.0296123
Tec	-1.15714	0.000107419	0.0296123
Myo1g	-1.34752	0.000108203	0.0296123
Disp2	0.771831	0.00010882	0.0296123
Hpse	-0.696477	0.000110578	0.0296123
S100a4	-1.51931	0.000110643	0.0296123
Rnaseh2b	-0.822169	0.000110842	0.0296123
Aldh16a1	-0.68656	0.000111006	0.0296123
Mcf2l	0.758537	0.000111045	0.0296123
Ubash3b	-1.43473	0.000111509	0.0296123
Arhgap11a	-0.832277	0.000112455	0.0296123
Metrnl	-1.40896	0.00011291	0.0296123
Casp9	-0.420909	0.000113015	0.0296123
Gm39469	-0.460984	0.00011304	0.0296123
Nedd8	-0.370545	0.000114039	0.0296123
Cbfb	-0.62826	0.000114124	0.0296123
B4galt6	-1.00825	0.000114838	0.0296123
Cdca8	-1.32537	0.000115317	0.0296123
F7	-2.04272	0.000115903	0.0296123
E2f8	-0.946003	0.000117078	0.0296123
Tcof1	-0.402837	0.000117205	0.0296123
Sema4d	-1.86673	0.000117398	0.0296123
Cass4	-1.36275	0.000118017	0.0296123
Dpp3	-0.349131	0.000118188	0.0296123
Steap3	-0.962094	0.000118567	0.0296123
Stard9	-0.66015	0.000120066	0.0296123
Ranbp10	-0.325731	0.000120121	0.0296123
Trp53	-0.380787	0.000120979	0.0296123
Csf2ra	-1.31969	0.000121337	0.0296123
Tfe3	-0.492147	0.000121724	0.0296123
Bora	-0.587625	0.000124204	0.0296123
Tmem164	-0.767991	0.000124535	0.0296123
Cdc25b	-0.811455	0.000125739	0.0296123
Cyfip2	-1.9783	0.000126319	0.0296123
C030034I22Rik	0.351493	0.000126623	0.0296123
Tmem132a	-0.924409	0.000127306	0.0296123
Arhgdib	-0.881683	0.000128014	0.0296123
Necap2	-0.471046	0.000128235	0.0296123
Plcg2	-1.14419	0.000128328	0.0296123
Serpinb8	-0.68413	0.000128684	0.0296123
Gm19345	-0.89077	0.000129831	0.0296123
Pcolce	-1.08433	0.000131053	0.0296123
Itm2c	-0.331048	0.000131892	0.0296123
Mcm7	-0.280657	0.000132058	0.0296123
Cerk	-1.02965	0.00013208	0.0296123
Gm36860	1.5289	0.000132265	0.0296123
TrnS1	0.45397	0.00013479	0.0296123
Srsf9	-0.421139	0.000135673	0.0296123
Gem	-0.700686	0.000136424	0.0296123
Pik3r2	-0.3821	0.000138777	0.0296123
Ccnf	-1.08051	0.000139326	0.0296123
Sf3b5	-0.226417	0.000139901	0.0296123
Rgs1	-2.3571	0.000140588	0.0296123
Galnt9	-1.1723	0.000141617	0.0296123
Dlgap5	-1.2704	0.00014218	0.0296123
Rbm20	0.016885	0.000142444	0.0296123
Rnf26	-0.154173	0.000142726	0.0296123
Psd4	-1.2748	0.000142932	0.0296123
Plxnb2	-1.18673	0.000143061	0.0296123
Ptprs	-1.08437	0.000143715	0.0296123
Zfp710	-1.23308	0.000144047	0.0296123
Cd101	-0.727108	0.000144348	0.0296123
Csf1r	-1.01502	0.000144651	0.0296123
Kat6a	-0.260113	0.000144713	0.0296123
Vps51	-0.561533	0.000145163	0.0296123
Cdk3	-0.322336	0.000145805	0.0296123
Psrc1	-1.04953	0.000146209	0.0296123
Tjp3	-1.19643	0.00014676	0.0296123
Tgfb1	-1.09586	0.00014703	0.0296123
Gm26637	-0.19223	0.000147548	0.0296123
Gm53627	-0.517923	0.000147829	0.0296123
Pfn1	-0.857871	0.000149152	0.0296123
Ppp3ca	-0.279529	0.000149793	0.0296123
Gm54249	0.391863	0.000149893	0.0296123
Tbc1d10b	-0.453701	0.000149946	0.0296123
3300005D01Rik	-1.35268	0.000150896	0.0296123
Dna2	-0.980604	0.000151117	0.0296123
Nfam1	-1.20668	0.000151151	0.0296123
Rab3il1	-0.828377	0.000152778	0.0296123
Oit3	-1.41726	0.000153092	0.0296123
Cd300ld2	-0.877938	0.000153735	0.0296123
Prcp	-0.817179	0.000154784	0.0296123
Nrros	-1.10476	0.000155093	0.0296123
Uhmk1	-0.412515	0.000155897	0.0296123
Dusp5	-1.42372	0.000156375	0.0296123
Adss1	-1.72686	0.000156947	0.0296123
Gm13166	-0.101851	0.000157074	0.0296123
Brca1	-0.974208	0.000157547	0.0296123
Slc25a13	-1.5945	0.000158979	0.0296123
TrnE	0.916418	0.000159013	0.0296123
Acbd3	-0.420615	0.000159206	0.0296123
Shkbp1	-0.494272	0.000159936	0.0296215
Prex1	-1.17066	0.000162026	0.0298815
Ube2t	-1.00635	0.00016292	0.0299195
Fem1c	-0.583169	0.000163691	0.0299348
Rassf2	-1.04495	0.000165522	0.0300534
Fdxr	-0.595854	0.000166058	0.0300534
Rab11fip1	-0.453878	0.000166411	0.0300534
Haus5	-0.381956	0.000167288	0.030087
Tk1	-1.78371	0.000169058	0.0302301
Fbln7	-2.09989	0.000170137	0.0302301
Mmp14	-1.0017	0.000170582	0.0302301
Slc17a5	-0.427596	0.000171265	0.0302301
Cotl1	-1.52919	0.000171557	0.0302301
Ppil1	-0.638921	0.000173712	0.0304865
Ddx39a	-0.43725	0.000176329	0.0307107
Nt5dc2	-0.88801	0.000176747	0.0307107
Rap2b	-0.836467	0.00017775	0.0307107
AI662270	-1.26948	0.000177812	0.0307107
Med23	-0.352025	0.000180621	0.0310097
Icam5	-0.4181	0.000180968	0.0310097
Ppm1h	-0.643624	0.000182802	0.031017
Knl1	-0.35501	0.00018288	0.031017
Thoc6	-0.580554	0.000183828	0.031017
H2az1	-0.765815	0.000184567	0.031017
Glg1	-0.357807	0.000186023	0.031017
Mfrp	-0.849009	0.000186068	0.031017
mt-Rnr2	0.790788	0.000186118	0.031017
Rad51ap1	-1.05117	0.000186712	0.031017
Apobr	-1.34716	0.000187923	0.0310199
2310022A10Rik	-1.17936	0.000188155	0.0310199
2010110K18Rik	-0.176352	0.00019123	0.0312742
Spn	-0.901208	0.000193237	0.0312742
Pdxdc1	0.295759	0.000193307	0.0312742
Gas7	-1.17375	0.000193602	0.0312742
Map7d1	-0.492473	0.00019366	0.0312742
Begain	-0.96352	0.000194909	0.0312742
Fam168b	-0.269546	0.000195149	0.0312742
Zfp36l2	-0.524724	0.000195446	0.0312742
Car9	-1.07926	0.000197695	0.0314062
Stard8	-0.516083	0.000199	0.0314062
Gxylt2	-0.805484	0.000199081	0.0314062
Llgl1	-0.287064	0.000199157	0.0314062
Gmip	-0.93993	0.000200423	0.0314917
Cdc5l	-0.31375	0.000201881	0.0315907
Gpr68	-1.14256	0.0002027	0.0315907
Sh3bgrl	0.401698	0.00020323	0.0315907
Prc1	-1.22791	0.000206505	0.0317425
Pias4	-0.37013	0.000207023	0.0317425
Gm51535	-0.117517	0.000208314	0.0317425
Dnmt1	-0.860583	0.000208561	0.0317425
Cfap68	0.493027	0.000209303	0.0317425
Gm2848	-0.919928	0.000209997	0.0317425
Arhgap9	-1.54595	0.000211133	0.0317425
Dynlt1c	-0.418861	0.000212961	0.0317425
Pnpla2	0.934706	0.00021346	0.0317425
Cep55	-1.0561	0.000213922	0.0317425
Mcub	-1.13997	0.000214191	0.0317425
Trim47	-0.873783	0.000214787	0.0317425
Pbk	-1.23607	0.000214866	0.0317425
Tnfaip8l2	-1.26261	0.000215063	0.0317425
Brsk1	-0.391559	0.000215147	0.0317425
Adh5	0.36471	0.000216704	0.0318643
Itpripl2	-0.64786	0.000218206	0.0319772
Tll2	0.106176	0.000219163	0.0320095
Palm3	-0.596527	0.000220323	0.0320158
Lum	-1.56487	0.000221327	0.0320158
Tnfrsf13b	-0.803262	0.000221413	0.0320158
Pycard	-1.13998	0.000222411	0.0320537
Fam107a	1.28591	0.00022494	0.0321581
Plgrkt	-0.382062	0.000225142	0.0321581
Kif22	-1.25141	0.000225352	0.0321581
Tmem242	0.245345	0.000227153	0.0323092
Iqgap3	-1.0968	0.000228022	0.0323272
Echs1	0.565534	0.000229321	0.0323525
Sike1	-0.344519	0.000230319	0.0323525
Plk1	-1.07346	0.000230516	0.0323525
Ydjc	-0.830872	0.000231174	0.0323525
Sh3bp1	-0.966598	0.000234607	0.0327276
Coro1a	-1.14764	0.000235969	0.0327515
Gm31544	-0.506423	0.000237111	0.0327515
Abhd8	-0.508924	0.000237512	0.0327515
Pgm2	-0.498747	0.000238877	0.0327515
Pip5k1c	-0.808941	0.000239793	0.0327515
Guca1a	-1.22614	0.000240535	0.0327515
Rcc2	-0.475507	0.000240787	0.0327515
Dhrsx	-0.369113	0.000240797	0.0327515
Antxr2	-0.520298	0.000244647	0.0330193
Sgpp1	-0.533744	0.000245316	0.0330193
Hsd17b10	0.505589	0.000246667	0.0330193
Gas2l3	-1.41896	0.000248245	0.0330193
Dpy19l3	-0.669053	0.000248246	0.0330193
B9d2	-0.390763	0.000249797	0.0330193
Shtn1	-1.15418	0.000250546	0.0330193
Padi2	-1.06993	0.000250943	0.0330193
AI507597	-0.6676	0.000251157	0.0330193
Incenp	-1.0937	0.00025352	0.0330193
Ddias	-0.391832	0.000254374	0.0330193
Kif23	-1.06387	0.000254872	0.0330193
2300009A05Rik	0.490145	0.000255843	0.0330193
Gatm	-1.33984	0.000256193	0.0330193
Apbb1ip	-1.16293	0.000256287	0.0330193
Sirpa	-1.48358	0.000256942	0.0330193
Ncf2	-1.44541	0.000257298	0.0330193
Ddx11	-0.887638	0.000258153	0.0330193
Nfya	-0.875722	0.000258239	0.0330193
Clpb	0.478735	0.000258809	0.0330193
4930426I24Rik	0.375695	0.000260334	0.0330193
BC028528	-0.804671	0.000260833	0.0330193
Cnih1	0.250034	0.000260869	0.0330193
Rufy1	-0.619467	0.000261232	0.0330193
Troap	-0.990117	0.000261733	0.0330193
Glrx3	0.478949	0.000265196	0.0332663
Matk	-1.89504	0.000266667	0.0332663
Taok3	-1.12306	0.000266991	0.0332663
Prkcd	-1.27081	0.000268034	0.0332663
Cd37	-1.30294	0.000268571	0.0332663
Nhsl3	-1.40843	0.000268634	0.0332663
Ly86	-1.11556	0.000269598	0.0332663
Tbc1d13	-0.443817	0.000270984	0.0332663
Stard3	-0.9562	0.000271947	0.0332663
Dennd4b	-1.05662	0.000272154	0.0332663
Arl5c	-0.7898	0.0002734	0.0332663
Arhgap19	-1.1078	0.000273537	0.0332663
Hnrnpul2	-0.214475	0.000273979	0.0332663
D630044L22Rik	-0.362526	0.000274391	0.0332663
Cxcr4	-1.39802	0.000275491	0.0333068
Fam111a	-1.01613	0.000277848	0.0334517
Sart3	-0.272487	0.000278226	0.0334517
C1qtnf5	-0.917562	0.000279548	0.0334882
Spc24	-1.08297	0.000280419	0.0334882
Btk	-1.39051	0.000280917	0.0334882
Degs2	-1.61971	0.000281607	0.0334882
Cygb	-0.459465	0.000283139	0.033544
Tpx2	-1.39253	0.000284355	0.033544
Ncapg	-0.823071	0.000284389	0.033544
Wdr90	-0.308463	0.000287188	0.0337527
Egr2	-1.36925	0.000288048	0.0337527
Folr2	-0.896876	0.000288485	0.0337527
Chd5	-0.475812	0.000290172	0.0338555
AU022793	-1.56215	0.000291435	0.0338555
Mfhas1	-0.963655	0.000292454	0.0338555
Myo1e	-1.76307	0.000293178	0.0338555
Eya3	-0.485474	0.000294238	0.0338555
Sdc3	-1.01998	0.000295338	0.0338555
Ckap2	-0.823693	0.000295968	0.0338555
Arf6	-0.544856	0.000296062	0.0338555
Ralgds	-0.357006	0.000296364	0.0338555
Pcnx3	-0.260397	0.000297972	0.0338955
Mir8115	-1.04733	0.000298571	0.0338955
Uri1	0.445569	0.00029905	0.0338955
Mark2	-0.415765	0.000300476	0.0339441
Fes	-0.811944	0.000301241	0.0339441
Rab43	-0.604427	0.000302344	0.0339441
Nuf2	-1.02525	0.000302784	0.0339441
Irf5	-1.47557	0.000303379	0.0339441
Srd5a3	-0.516457	0.000306549	0.0339953
Mmgt2	-1.15232	0.00030721	0.0339953
Col1a1	-1.48464	0.000309089	0.0339953
Usf2	-0.373285	0.000310864	0.0339953
Slc25a4	0.306405	0.000311366	0.0339953
Sirt7	-0.522586	0.00031165	0.0339953
4933439K11Rik	-0.984334	0.000311782	0.0339953
Tbc1d8	-0.770379	0.000313059	0.0339953
Asns	0.904851	0.000314142	0.0339953
Arhgap45	-0.963215	0.000314313	0.0339953
Ergic3	-0.248089	0.000314379	0.0339953
Tradd	-0.379663	0.000315132	0.0339953
Cyth4	-1.55635	0.000315196	0.0339953
Madd	-0.684215	0.000316271	0.0339953
Calm2	-0.728672	0.000318797	0.0339953
Dnase2a	-1.33969	0.000319678	0.0339953
Clec4b1	-1.33451	0.000320212	0.0339953
Ccnb2	-1.35004	0.000321759	0.0339953
Sfxn1	0.874283	0.000322473	0.0339953
Arl10	-0.695768	0.000322763	0.0339953
Ptafr	-1.27137	0.000322846	0.0339953
Ptp4a1	0.57308	0.000323267	0.0339953
Nxph3	-0.977465	0.000326322	0.0339953
Gdf3	-1.80501	0.00032741	0.0339953
2310009B15Rik	-0.545134	0.000327528	0.0339953
Maml3	-0.313911	0.000328388	0.0339953
Hibadh	0.588114	0.000329377	0.0339953
Enho	0.560864	0.00032972	0.0339953
Rhov	-2.01639	0.000329805	0.0339953
Cenps	-0.965485	0.000330492	0.0339953
Eogt	0.524108	0.000332762	0.0339953
Epb41	0.342505	0.000333224	0.0339953
Fam83f	-1.15789	0.000333262	0.0339953
Chtf18	-0.753222	0.000334039	0.0339953
Tlr9	-0.702043	0.000335651	0.0339953
Fhdc1	-1.53184	0.000335684	0.0339953
Dok2	-1.25148	0.000335758	0.0339953
Macf1	-0.208321	0.000335941	0.0339953
Trip13	-0.870447	0.000336063	0.0339953
Col1a2	-1.05132	0.000336519	0.0339953
Osbpl3	-0.858804	0.000336642	0.0339953
Sass6	-0.413676	0.000337092	0.0339953
Rfc5	-0.730525	0.000337422	0.0339953
Tcf3	-0.408966	0.000340081	0.0341079
Gm32695	-1.02963	0.00034056	0.0341079
Cdca7	-0.712939	0.000341009	0.0341079
Kat2a	-0.303998	0.000341675	0.0341079
Zfp830	-0.252979	0.000342747	0.0341366
Srebf2	-0.651641	0.000345624	0.0342191
Trap1	0.519028	0.000346283	0.0342191
Taf6l	-0.567088	0.000346903	0.0342191
Ccna2	-1.14215	0.00034876	0.0342191
Was	-1.24498	0.000349461	0.0342191
Gm9856	0.409851	0.000350686	0.0342191
Septin9	-0.927715	0.000351069	0.0342191
Amdhd2	-0.815249	0.000351699	0.0342191
Gm52186	-1.10227	0.000352399	0.0342191
Ncf4	-1.48286	0.0003532	0.0342191
Xlr4a	-1.00743	0.000353877	0.0342191
Txndc12	-0.20959	0.00035547	0.0342191
Snx15	-0.466367	0.00035584	0.0342191
Syngr1	-2.16409	0.000356428	0.0342191
Fabp7	-1.34705	0.000356954	0.0342191
Il10ra	-1.24116	0.00035718	0.0342191
Zfp526	-0.273986	0.000357391	0.0342191
Pcyt1b	-0.105263	0.000359158	0.0342191
Creg2	-1.05801	0.000359175	0.0342191
Idh3g	0.34441	0.000359299	0.0342191
Mcu	-0.38461	0.000362529	0.0344513
Tmem165	-0.82214	0.000364902	0.0345517
Mogs	-0.507787	0.000365173	0.0345517
Dck	-0.547744	0.000366441	0.0345965
Mfsd12	-1.83428	0.000368342	0.034635
Tmem176b	-0.497159	0.000368441	0.034635
Tssk6	-0.569816	0.00037029	0.034731
Ccl2	-1.10469	0.000371058	0.034731
Rbl1	-0.590359	0.000373382	0.0347413
Irag2	-1.14586	0.000375385	0.0347413
Foxo1	0.748033	0.000375923	0.0347413
Ncapg2	-0.6221	0.000377058	0.0347413
Mroh1	-0.648204	0.000377186	0.0347413
Capn1	-0.407165	0.00037806	0.0347413
Plekhh2	-0.485111	0.000378735	0.0347413
Evi2b	-1.28465	0.000379346	0.0347413
Bola3	0.369233	0.000381506	0.0347413
Racgap1	-0.931134	0.000381997	0.0347413
Snrnp25	-0.567761	0.000382248	0.0347413
Eed	-0.383992	0.000383226	0.0347413
Fads6	-0.53882	0.000384624	0.0347413
5830416I19Rik	-0.627892	0.000386387	0.0347413
Ado	-0.460327	0.000386496	0.0347413
Perm1	-1.33496	0.000388882	0.0347413
Rbms2	0.559644	0.00038943	0.0347413
Selplg	-1.36901	0.000389612	0.0347413
Snx20	-1.28375	0.000390866	0.0347413
Gm19522	0.696594	0.000391084	0.0347413
Nr2f6	-0.387086	0.000391892	0.0347413
Rab8b	-1.10142	0.000392042	0.0347413
Bnip3	0.891953	0.000392576	0.0347413
Fhl2	-1.12904	0.000392748	0.0347413
Tnfaip8	-0.541247	0.000392861	0.0347413
Wdr41	-0.39826	0.000394578	0.0347413
Vps39	-0.260719	0.000395066	0.0347413
Gm43351	-2.02206	0.000395207	0.0347413
Ppfia4	-0.825779	0.00039576	0.0347413
Tmx4	-0.268829	0.000396099	0.0347413
Gtf3c5	-0.301347	0.000397113	0.0347413
P2rx7	-0.992123	0.00039853	0.0347413
Top2a	-1.27642	0.000398894	0.0347413
Tns1	0.691882	0.000399596	0.0347413
Dnaaf3	-0.82706	0.000399727	0.0347413
Arhgap30	-1.25196	0.000399904	0.0347413
Kmt5c	-0.675735	0.000401431	0.0348045
Krtcap2	-0.320159	0.000403205	0.0348577
Bend4	-0.675477	0.000404286	0.0348577
Atp13a2	-0.897711	0.000407103	0.0348577
Fgf7	-0.578346	0.000407527	0.0348577
Itgam	-1.21018	0.000408073	0.0348577
Mcm5	-1.23209	0.000408302	0.0348577
Dynlt1a	-0.378164	0.000409807	0.0348577
Gm23908	-0.601225	0.000410059	0.0348577
A630001G21Rik	-0.903797	0.000412323	0.0348577
Rps6ka1	-0.927097	0.000412335	0.0348577
Gm5454	-0.153813	0.000413246	0.0348577
Tedc1	-1.10322	0.000413568	0.0348577
Pianp	-1.93477	0.000414315	0.0348577
Kdm1a	-0.344528	0.000414443	0.0348577
Dscc1	-0.822266	0.000415028	0.0348577
Tut4	-0.406302	0.000416569	0.0348577
Actr2	-0.693952	0.000416774	0.0348577
Rac2	-1.46908	0.000416846	0.0348577
Sik2	1.12896	0.000417261	0.0348577
Sash3	-1.36249	0.000420783	0.0349765
Rps26	-0.468178	0.00042126	0.0349765
Klhl3	-0.544048	0.000422181	0.0349765
Slfn9	-0.499563	0.000422459	0.0349765
Diaph1	-0.619995	0.000422783	0.0349765
Tspan33	-1.05121	0.000423505	0.0349765
Ect2	-0.863073	0.00042511	0.0350426
Arid1a	-0.379074	0.000427482	0.0351076
Slc66a2	-0.724147	0.000427511	0.0351076
Mfap2	-1.46577	0.000430885	0.035318
Shc2	-1.28098	0.000431855	0.0353229
Pik3ap1	-1.63795	0.000432568	0.0353229
Cdk5rap2	-0.488474	0.000435529	0.0354981
Gm20605	-0.646123	0.00043768	0.0355382
Mdga1	-0.525439	0.00043828	0.0355382
Commd10	-0.421991	0.000438471	0.0355382
Fkbp8	-0.116964	0.000441183	0.0356916
Mir7062	-2.06891	0.000444161	0.0358431
Cd9	-1.33134	0.000444703	0.0358431
Plekha6	-0.292375	0.000446029	0.0358732
Mrps11	-0.238499	0.000446725	0.0358732
Ptgfrn	-0.699399	0.000448993	0.0359889
Arhgap6	-1.11458	0.0004518	0.0361473
Gins3	-0.570092	0.000456876	0.0363807
Arg1	-1.3971	0.000457036	0.0363807
Cln3	-0.947455	0.000457224	0.0363807
Parp8	-1.00361	0.000459592	0.0365024
Map2k2	-0.391197	0.00046107	0.036553
Itgb3	-1.24528	0.00046302	0.0366409
Vcpip1	-0.292878	0.000465067	0.0367253
Mki67	-1.22575	0.000466111	0.0367253
Trim36	-0.798039	0.000466618	0.0367253
Cdkl2	0.523028	0.000467522	0.03673
Gm16183	-0.159934	0.000469087	0.0367866
Nostrin	-0.896265	0.000471316	0.0368836
Cd44	-1.47393	0.000472062	0.0368836
Cd83	-1.51981	0.000472867	0.0368836
Slc2a3	1.26841	0.000474331	0.0369316
Rps19bp1	-0.276592	0.000475463	0.0369537
Cmtm7	-1.02404	0.000477736	0.0370642
Cdk6	-0.92208	0.000478858	0.0370851
Abcb4	-1.1454	0.000480834	0.0371059
Mgat5	-0.89887	0.000481291	0.0371059
Man2b1	-0.713717	0.000482015	0.0371059
Klhdc9	1.27863	0.000483511	0.0371059
Arpc4	-0.625247	0.000484195	0.0371059
Cpxm1	-1.43085	0.00048488	0.0371059
Arf3	-0.271512	0.000485282	0.0371059
Pros1	-0.266446	0.000486349	0.0371059
Siglec1	-1.20152	0.000487501	0.0371059
Wdr81	-0.434033	0.000488024	0.0371059
Lyzl4	-0.952692	0.000488505	0.0371059
Pacc1	-1.44323	0.000491011	0.0371702
Tcf19	-0.720142	0.000492872	0.0371702
Afmid	-0.554444	0.000493014	0.0371702
Faap100	-0.49017	0.000494038	0.0371702
Plekhn1	-1.7914	0.000494591	0.0371702
Gpr85	-0.474419	0.000498033	0.0371702
Lrch4	-0.608189	0.000499791	0.0371702
Dnal4	-0.308775	0.00050011	0.0371702
Plxdc2	-0.541548	0.000500818	0.0371702
Pstpip1	-1.57949	0.000502175	0.0371702
Cd52	-1.46249	0.00050256	0.0371702
Mob3a	-0.590294	0.00050288	0.0371702
Tsc1	-0.292434	0.000503224	0.0371702
Lrrk1	-0.550896	0.000503862	0.0371702
Arih1	-0.252342	0.000504305	0.0371702
Trem2	-2.08142	0.000505209	0.0371702
Mcm10	-1.00422	0.000505399	0.0371702
Bag1	0.355197	0.000505774	0.0371702
Ehmt2	-0.329707	0.000506606	0.0371702
Bin2	-1.32896	0.000507818	0.0371702
Trpt1	-0.694284	0.000508732	0.0371702
Cc2d1a	-0.463605	0.000508778	0.0371702
Cyba	-1.47346	0.000509144	0.0371702
C5ar2	-1.48133	0.000511786	0.0371702
Dctn5	-0.339732	0.000511849	0.0371702
Pou3f1	-1.6143	0.000512326	0.0371702
Lair1	-1.82202	0.000512925	0.0371702
Nckap1l	-1.65928	0.000513264	0.0371702
Ncaph	-0.80494	0.000516434	0.0373377
Fermt3	-1.40863	0.000519032	0.0374296
Evi2	-1.27871	0.000519781	0.0374296
Cdc20	-0.863696	0.000522667	0.0374296
Smarca4	-0.323157	0.000523271	0.0374296
Col3a1	-1.51271	0.00052332	0.0374296
Itgb7	-1.07429	0.000523474	0.0374296
Scarf2	-0.609649	0.000524723	0.0374296
Sap25	-0.894788	0.000525213	0.0374296
P3h3	-0.575133	0.000528035	0.0374296
Tusc1	-0.760763	0.000529042	0.0374296
Ostf1	-0.495421	0.000530214	0.0374296
Itgav	-0.798844	0.000530238	0.0374296
Gssos2	-0.347447	0.000530587	0.0374296
Blnk	-1.81922	0.000530974	0.0374296
Snx8	-1.00106	0.000531454	0.0374296
Itgb2	-1.62651	0.000531466	0.0374296
Ptpn18	-1.13387	0.00053254	0.0374447
Hhex	-0.715686	0.00053389	0.0374721
Stambpl1	-0.803191	0.000534669	0.0374721
Ppib	-0.27319	0.000535513	0.0374721
Rrp1	-0.215368	0.000536868	0.0375066
St8sia2	-0.262422	0.000538011	0.0375262
Stra6l	-1.8877	0.000539903	0.0375333
Lmo2	-0.905567	0.000540652	0.0375333
Tubb2b	-0.87209	0.000540809	0.0375333
Strada	-0.320862	0.000541561	0.0375333
Vcf1	-0.415793	0.000543011	0.0375374
Stmn1	-1.56061	0.000543605	0.0375374
1700008J07Rik	0.282118	0.000545578	0.0375374
Galnt7	-0.937555	0.000546203	0.0375374
H2-DMb1	-1.40309	0.000546487	0.0375374
Gm45407	-0.0391721	0.000548489	0.0375374
Tmpo	-0.326746	0.000549029	0.0375374
Snx30	-0.701276	0.000549581	0.0375374
Slamf7	-1.52898	0.000550439	0.0375374
Mafb	-1.46847	0.000550784	0.0375374
F10	-1.24872	0.000551108	0.0375374
Hk3	-1.91957	0.00055449	0.0376753
Arl11	-1.41977	0.000555751	0.0376753
Pepd	-0.701245	0.000555898	0.0376753
5031439G07Rik	-1.20832	0.000557693	0.0376753
Rab7b	-1.58067	0.000558286	0.0376753
Rcan3	-0.363513	0.000558326	0.0376753
Armc7	-0.91824	0.000559603	0.037703
Vegfb	0.724636	0.000561995	0.0377913
Ptpn6	-1.32416	0.00056265	0.0377913
Prim1	-0.816503	0.00056424	0.0378397
Osgin2	0.609065	0.000567018	0.0378524
Sh3bp2	-1.56037	0.000567401	0.0378524
Fbxo46	-0.353558	0.000567515	0.0378524
Pak4	-0.457203	0.000567908	0.0378524
Kctd11	-0.454443	0.000569583	0.037891
Pigz	-1.05216	0.000570349	0.037891
Arpc1b	-0.627988	0.000571098	0.037891
Stk4	-0.422053	0.000573026	0.037961
Gm40680	-0.340755	0.000575528	0.0379625
Ak3	0.525289	0.000579425	0.0379625
Ric3	0.772566	0.000579549	0.0379625
Tnfsf12	-1.01051	0.000579624	0.0379625
Dgkz	-0.67384	0.000581719	0.0379625
Mcm2	-1.01022	0.000581822	0.0379625
Kcna3	-0.187093	0.000582852	0.0379625
Sdf4	0.315394	0.000583186	0.0379625
Pmpcb	0.339499	0.000583465	0.0379625
Maz	-0.637134	0.000584338	0.0379625
Spi1	-1.52706	0.000584446	0.0379625
Cd200r1	-1.38219	0.000584705	0.0379625
Tvp23a	-0.456691	0.000585506	0.0379625
Nrp2	-0.678673	0.000586669	0.0379625
Tbxas1	-1.51671	0.000588861	0.0379625
Plxdc1	-1.77161	0.000589067	0.0379625
Sdhb	0.195894	0.000589156	0.0379625
Chrna7	-0.119727	0.000590658	0.0379625
Efhd2	-1.13848	0.000592219	0.0379625
Neurl2	-0.866531	0.000593107	0.0379625
Cacybp	-0.359219	0.000593392	0.0379625
Golga7	-0.342706	0.000593681	0.0379625
Lmna	-0.914334	0.000593728	0.0379625
Fcamr	1.06191	0.000593982	0.0379625
Camk2d	0.24326	0.000595454	0.0380008
Cd300ld5	-1.47321	0.000596359	0.0380028
Pimreg	-1.1463	0.000597688	0.0380215
Ubb	0.413129	0.000598399	0.0380215
Lat2	-1.92635	0.000599892	0.0380333
Cdca5	-1.04856	0.000600332	0.0380333
Camk2a	-1.26658	0.00060142	0.0380468
Fam171b	-0.487585	0.000603718	0.0381368
Cklf	-1.04579	0.000606017	0.0381863
Mmp2	-1.25841	0.000606258	0.0381863
Lgals3	-1.78498	0.000607776	0.0382267
Syk	-1.28942	0.000609077	0.0382519
Acp2	-0.41513	0.000609935	0.0382519
Ap2s1	-0.524192	0.000610946	0.0382602
Foxm1	-0.989021	0.000612027	0.0382728
Tspan31	-0.313598	0.000613216	0.0382921
Tspoap1	-0.500215	0.000615213	0.0383618
Nagpa	-0.488887	0.000617562	0.0384076
Setdb1	-0.391674	0.000617721	0.0384076
Tyrobp	-1.65204	0.000619474	0.0384076
Fbxo32	-0.530415	0.000620256	0.0384076
Stil	-0.617225	0.000621659	0.0384076
C920021L13Rik	-0.74293	0.000622001	0.0384076
Mir351	0.766353	0.000623371	0.0384076
Lmnb1	-0.618596	0.000625654	0.0384076
Pin4	-0.553085	0.000625796	0.0384076
Dynlt1b	-0.419666	0.000627276	0.0384076
Gde1	0.43323	0.000627379	0.0384076
4930434J08Rik	-0.771274	0.000628419	0.0384076
Prkar2b	0.880868	0.000630039	0.0384076
Atf3	-2.31946	0.000630585	0.0384076
Mir3960	-0.792852	0.000630619	0.0384076
Ndufa9	0.233506	0.000630896	0.0384076
Plau	-0.865382	0.00063095	0.0384076
Ripk4	1.76944	0.000632331	0.038438
Gm17160	-0.287299	0.000633346	0.0384459
Cln6	-0.545424	0.000635902	0.038488
Mapkapk3	-0.85027	0.0006366	0.038488
Map2k1	-0.26342	0.000638205	0.038488
Myof	-1.36682	0.000638363	0.038488
Polr2e	-0.263225	0.000638916	0.038488
Snrpe	-0.509562	0.000640067	0.038488
Ifi30	-1.51887	0.000640228	0.038488
Spsb2	-0.770075	0.000644586	0.0386283
Usp28	-0.351413	0.000646456	0.0386283
Ripor3	-0.955125	0.000646553	0.0386283
Prr14l	-0.28792	0.000647157	0.0386283
Gm52089	-0.102428	0.000649158	0.0386283
Pals2	-0.47381	0.000649292	0.0386283
Kifc1	-1.09926	0.00065022	0.0386283
Emp3	-1.43074	0.000650469	0.0386283
Bche	1.13623	0.000650551	0.0386283
Daglb	-1.35796	0.00065294	0.0386321
Ncf1	-1.081	0.000654916	0.0386321
Slc6a6	-1.34481	0.000655045	0.0386321
BC005537	-0.697125	0.000656153	0.0386321
Atg16l2	-0.747227	0.000657954	0.0386321
Plekho1	-1.15856	0.000658297	0.0386321
Chchd6	0.577648	0.000659649	0.0386321
P2ry6	-1.43561	0.000659651	0.0386321
mt-Rnr1	0.482164	0.000660191	0.0386321
Hif3a	1.19806	0.00066068	0.0386321
Fah	0.571281	0.000661911	0.0386321
Rrm2	-1.19089	0.000661972	0.0386321
Cd300ld4	-1.41003	0.000662153	0.0386321
Marcks	-0.592133	0.000663526	0.0386604
Ndufv1	0.34265	0.000666457	0.0387321
Cybb	-1.1942	0.000666537	0.0387321
Fbxl8	-0.378981	0.000668758	0.0387926
Arpc5	-0.744591	0.000670287	0.0387926
Spdl1	-1.22879	0.00067162	0.0387926
LOC118567560	0.326224	0.000671749	0.0387926
Wwp2	-0.535442	0.000673854	0.0387926
Vat1	-0.960792	0.000674602	0.0387926
Kif15	-0.697101	0.000676761	0.0387926
Gm15551	1.05528	0.000676775	0.0387926
Dnph1	-0.684388	0.000678432	0.0387926
Mrtfa	-0.729411	0.000678492	0.0387926
Sh3bgrl3	-1.35008	0.000679146	0.0387926
Myrip	1.02649	0.000679967	0.0387926
Kif3c	-0.480804	0.000680154	0.0387926
Sqor	0.822989	0.000680593	0.0387926
Atp6v0b	-0.73944	0.000681588	0.0387926
Tubb5	-0.802565	0.000681925	0.0387926
Cstb	-1.05631	0.000683901	0.0387926
Lig1	-1.00857	0.000684827	0.0387926
Cd68	-1.69735	0.000685731	0.0387926
Dclre1c	-0.677922	0.000685936	0.0387926
Jarid2	-0.429376	0.000686295	0.0387926
Iqgap1	-0.944664	0.000687644	0.0388184
Atp5f1b	0.407488	0.000690329	0.0389195
Ptpn7	-1.57166	0.000693029	0.0389591
Fbxl15	-0.490463	0.000695419	0.0389591
Cln8	-1.01114	0.000695482	0.0389591
Gm52546	-1.0009	0.000695897	0.0389591
Ssh2	1.2692	0.000697329	0.0389591
Uhrf1	-1.58562	0.000700149	0.0389591
Fars2	0.280567	0.000700539	0.0389591
Armcx3	-0.573021	0.000700544	0.0389591
Tmem181c-ps	-0.42791	0.000700717	0.0389591
Pld4	-1.03574	0.000701476	0.0389591
Tlr1	-1.25221	0.000701546	0.0389591
Dcaf7	-0.407329	0.00070199	0.0389591
Reps2	-0.869054	0.000702667	0.0389591
Ndufb8	0.381149	0.000706904	0.0390514
Vav3	-0.758216	0.000708364	0.0390514
Cic	-0.821193	0.000708879	0.0390514
Atp1a3	-1.65087	0.000708886	0.0390514
Glmn	0.372436	0.000709029	0.0390514
Laptm5	-1.25198	0.000711583	0.0390514
Fam118b	-0.575151	0.000711826	0.0390514
Fabp3	-1.35486	0.00071227	0.0390514
Wdr91	-1.07348	0.000712407	0.0390514
Knstrn	-1.12736	0.000714414	0.0390861
Pde1a	1.05021	0.000714893	0.0390861
Renbp	-1.25508	0.000716921	0.0390861
Elmo1	-0.754385	0.000716921	0.0390861
S1pr2	-1.33335	0.00071826	0.0390861
Ngly1	0.374557	0.000718428	0.0390861
Trir	-0.328564	0.0007215	0.0392042
Strip1	-0.263663	0.000722416	0.039205
Gm4876	0.318495	0.000725528	0.0392945
4930563E18Rik	-0.0654843	0.000725871	0.0392945
Snph	-0.304877	0.000727064	0.0393102
Grn	-0.833089	0.000731405	0.0394815
Vash2	-0.643987	0.000732045	0.0394815
Slc41a3	-0.425229	0.000737342	0.0396995
Arfip1	-0.223505	0.000737913	0.0396995
Myo5a	-0.646092	0.000741937	0.0398221
Ivd	0.851101	0.000742196	0.0398221
Zfp84	-0.24868	0.000742936	0.0398221
Neurl3	-1.31769	0.000744452	0.0398543
Hvcn1	-1.00709	0.000746468	0.0398755
Homer3	-0.619298	0.000746681	0.0398755
Mrpl19	-0.377015	0.000748602	0.0399124
Crtc1	-0.330112	0.000749233	0.0399124
Aurka	-1.00899	0.000750377	0.0399124
Gusb	-0.948305	0.000751392	0.0399124
Myo7a	-0.603119	0.000751957	0.0399124
Cabin1	-0.251759	0.000756203	0.0400889
Aco2	0.467656	0.000760035	0.040243
Slc2a9	-0.573339	0.000763015	0.0403033
Obsl1	-0.580139	0.00076347	0.0403033
Tfeb	-0.787559	0.000763951	0.0403033
Clip2	-0.510541	0.000767108	0.0403158
Gmnn	-0.875283	0.000767254	0.0403158
Cenpa	-1.17805	0.000768388	0.0403158
2310043M15Rik	-0.781888	0.000768815	0.0403158
Car5b	0.931504	0.000769402	0.0403158
E030003E18Rik	1.11011	0.000771975	0.0403158
Ift57	0.635226	0.000772797	0.0403158
Fxyd5	-0.98037	0.000773049	0.0403158
Prkce	0.724957	0.000773133	0.0403158
Uqcrc2	0.288172	0.00077345	0.0403158
Actn4	0.34446	0.000779828	0.0405593
Plcb2	-1.19355	0.000780441	0.0405593
Fem1b	-0.627551	0.000781027	0.0405593
Cdc7	-0.593664	0.00078185	0.0405593
Chchd1	-0.160954	0.000783467	0.0405768
Slc27a6	-0.710625	0.000784179	0.0405768
Evi2a	-1.12942	0.000785848	0.0405768
Vps18	-0.704175	0.000787371	0.0405768
Ncoa3	-0.483967	0.000789078	0.0405768
Gm53290	-1.15427	0.000789083	0.0405768
Ptpre	-0.561324	0.000789994	0.0405768
Il1rn	-2.11433	0.000791467	0.0405768
Npm1	-0.51782	0.000793255	0.0405768
Amy1	1.28398	0.000794782	0.0405768
Zdhhc18	-0.302946	0.000794998	0.0405768
Rab9	-0.250874	0.000795096	0.0405768
Adcy9	-0.405015	0.000795324	0.0405768
Lingo1	-0.409696	0.00079569	0.0405768
Aprt	-1.23322	0.000796299	0.0405768
Gpsm3	-1.16707	0.000799139	0.0405768
Btbd17	-1.01025	0.000800074	0.0405768
Plekho2	-1.13633	0.000800222	0.0405768
Rilpl2	-0.871695	0.000801826	0.0405768
Acadsb	0.720986	0.000801884	0.0405768
Rcor1	-0.416426	0.000802209	0.0405768
Gm53681	-0.576354	0.00080302	0.0405768
Aldh6a1	1.01434	0.000805336	0.0405768
Def6	-0.604548	0.000807003	0.0405768
Phf8	0.63181	0.000807184	0.0405768
Cnr2	-1.08476	0.0008073	0.0405768
Zbtb14	0.455692	0.000809581	0.0405768
Fkbp1a	0.147877	0.000810175	0.0405768
Mfsd11	-0.911051	0.000810578	0.0405768
Pcyt2	-0.257914	0.000811368	0.0405768
Rab31	-0.759185	0.000812884	0.0405768
Nfkbid	-1.0287	0.000813167	0.0405768
Col5a2	-0.801608	0.000813238	0.0405768
Cdk4	-0.470548	0.000813885	0.0405768
Asrgl1	0.339671	0.000815231	0.0405974
Clec4a3	-0.888611	0.000817339	0.0406559
Retreg2	-0.301074	0.000821691	0.0407291
Cd300ld3	-1.5605	0.000821724	0.0407291
Ncs1	-0.957815	0.000822109	0.0407291
Ash2l	-0.315596	0.000824113	0.0407291
Ceacam19	-0.6256	0.00082417	0.0407291
Irf8	-1.07877	0.000824427	0.0407291
H2az2	-0.332917	0.000826498	0.0407442
AB124611	-0.774526	0.000826604	0.0407442
Tmem208	-0.398737	0.000827951	0.0407644
Aurkb	-1.05868	0.000830119	0.0408071
Cd180	-1.72743	0.000830781	0.0408071
Tpra1	-0.796566	0.000833764	0.0408071
Zfp111	-0.275006	0.000834439	0.0408071
Tnip3	-1.35318	0.000834911	0.0408071
Adprh	-0.41575	0.000835442	0.0408071
Il3ra	-0.925729	0.000836158	0.0408071
Anpep	-1.85357	0.000836319	0.0408071
Gabrr2	1.37498	0.000838344	0.0408601
Zfp146	-0.198068	0.000841105	0.0408835
Chac1	0.62532	0.000841349	0.0408835
B4galt7	-0.500616	0.000841642	0.0408835
Nherf1	-0.825409	0.000843644	0.0408944
Kcnn4	-1.89724	0.000843745	0.0408944
Gla	-1.34913	0.00084724	0.0410181
Ttf2	-0.4248	0.000850473	0.0410856
Atp6v1b2	-1.06415	0.000851567	0.0410856
Cd84	-1.62461	0.000852181	0.0410856
Gnai2	-0.287576	0.00085241	0.0410856
Gm30019	-0.101246	0.000855977	0.0412119
Pak1	-1.55375	0.000860513	0.0413845
Cdk18	-2.1666	0.00086379	0.0414582
Fkrp	-0.274494	0.00086407	0.0414582
Cd300c2	-1.9055	0.000864963	0.0414582
Rpl3	-0.331541	0.000865855	0.0414582
Unc93b1	-1.06989	0.000870881	0.041653
Chd3	-0.847824	0.000874243	0.0417565
Chek1	-0.358235	0.000875515	0.0417565
D130040H23Rik	-0.531369	0.000875924	0.0417565
Arl4c	-0.918688	0.000880914	0.041851
Gm53451	0.146269	0.000881487	0.041851
Cdh24	-0.416344	0.000881711	0.041851
Meaf6	-0.304348	0.000883331	0.041851
Uprt	-0.404543	0.000883406	0.041851
Adcy7	-1.61169	0.000883675	0.041851
Ticrr	-0.406282	0.000884755	0.0418566
Elf4	-0.630168	0.000887235	0.0419284
Setd3	0.347918	0.000888573	0.0419455
Sh3pxd2b	-0.915048	0.000891516	0.0419455
Iah1	0.435494	0.000891699	0.0419455
Ucp2	-1.02062	0.000892048	0.0419455
Ska3	-1.00507	0.000892416	0.0419455
Dhx58	-0.54386	0.000894963	0.0420198
Phyh	0.952939	0.000896838	0.0420625
Rwdd2b	-0.463646	0.000903783	0.0423426
Zfp94	0.269799	0.000905618	0.0423481
Birc5	-1.62154	0.000906508	0.0423481
Pcna	-0.913179	0.000906819	0.0423481
Mis18bp1	-0.719012	0.000910284	0.0424643
Grk2	-0.539681	0.000912753	0.0425339
Fmnl1	-0.805359	0.000915779	0.0426293
Tnfrsf11a	-1.1903	0.000920245	0.0426603
Haus3	-0.398092	0.000920576	0.0426603
Mcm6	-0.887656	0.000922555	0.0426603
Ptpro	-1.54995	0.00092277	0.0426603
Ypel5	0.438018	0.000923785	0.0426603
Prtg	-0.163331	0.00092459	0.0426603
Rbm47	-0.376332	0.000924687	0.0426603
Arhgef37	1.28635	0.000925375	0.0426603
Plxna1	-0.850963	0.000926401	0.0426603
Abtb3	-0.52561	0.000926936	0.0426603
Cyp4f16	-0.2825	0.000928256	0.0426603
Ndrg1	1.16124	0.000928303	0.0426603
Plin4	1.11456	0.000929736	0.0426603
Sdc1	-1.16831	0.000934927	0.0426603
Elovl3	-1.16694	0.000935264	0.0426603
Lias	0.331008	0.000936117	0.0426603
Col14a1	-0.793237	0.000936687	0.0426603
Tmem158	-0.763245	0.000936966	0.0426603
Gm17396	0.95407	0.000938264	0.0426603
Mafa	-0.461168	0.000938339	0.0426603
Hmmr	-1.02676	0.000938359	0.0426603
Rhog	-0.84686	0.000939657	0.0426603
Cks2	-0.872141	0.000939677	0.0426603
Ces1d	1.56057	0.00093997	0.0426603
Pld3	-1.36238	0.000941136	0.0426688
Ctss	-1.45766	0.000943331	0.0427238
Gm26947	-0.560164	0.000946166	0.0428076
Gm32611	-0.546909	0.000947805	0.0428373
Arrb2	-0.812199	0.000952203	0.0429879
Cyc1	0.293543	0.000953114	0.0429879
D5Ertd605e	-0.569879	0.000955179	0.0429964
Pde6d	-0.455209	0.000955277	0.0429964
Dusp28	0.551193	0.000958055	0.0430768
Psap	-1.0329	0.000965023	0.0432985
Scpep1	-0.897499	0.000966524	0.0432985
Cdc42se2	-0.534333	0.000966895	0.0432985
Uap1l1	-1.33694	0.000966963	0.0432985
Mir6911	-0.5804	0.000968436	0.0433199
Smim39	-0.410874	0.000969593	0.0433271
Cit	-0.463572	0.000971524	0.0433544
Ctsk	-1.90661	0.000972197	0.0433544
Basp1	-2.12056	0.000975547	0.0434223
Nfatc1	-0.259257	0.00097691	0.0434223
Ly75	-0.291503	0.000977707	0.0434223
Cyp2e1	2.7749	0.000977709	0.0434223
Scrn1	-0.67992	0.000979358	0.0434512
Park7	0.280113	0.000981888	0.043519
Pold3	-0.621496	0.000985059	0.0435487
Smarcd2	-0.222596	0.000986918	0.0435487
Mdk	-1.70978	0.000987252	0.0435487
Abcd1	-0.756531	0.000987452	0.0435487
Mastl	-0.525018	0.00098756	0.0435487
Plagl2	-0.626973	0.000991828	0.04369
Il17rb	0.647237	0.000992772	0.04369
Larp7	-0.471359	0.000998674	0.0438701
Ldlrap1	-0.7769	0.00099888	0.0438701
Kcp	-0.697313	0.00100006	0.0438777
Ncapd2	-0.643313	0.0010014	0.0438894
Slc37a2	-1.96441	0.00100335	0.0438894
Trim7	-0.528868	0.00100335	0.0438894
Cep192	-0.352997	0.00100501	0.0439067
Raver2	1.06924	0.00100608	0.0439067
Slc29a1	-0.482813	0.00100678	0.0439067
Sap30	-0.775571	0.00101386	0.0441715
Ptprc	-1.31235	0.00101589	0.0441796
Cd82	-0.485652	0.0010167	0.0441796
Srrt	-0.54592	0.00101752	0.0441796
Mfsd4b4	-0.184341	0.00101945	0.0441796
Nans	-0.585963	0.00101947	0.0441796
Dstyk	-0.369272	0.00102058	0.0441796
Bsn	-0.566139	0.00102275	0.0441796
Aldh1a1	1.02176	0.0010229	0.0441796
Rnf166	-0.421737	0.00102318	0.0441796
Nfkb2	-0.615777	0.0010297	0.044272
Ptgr1	-0.649482	0.00103068	0.044272
Rad54b	-0.361085	0.00103082	0.044272
Hmgn1	-0.382564	0.00103146	0.044272
n-TKctt17	0.406586	0.00103202	0.044272
Ikbke	-1.14783	0.00103233	0.044272
Pbx2	-0.33213	0.001033	0.044272
Ormdl2	-0.238519	0.0010348	0.044272
Itgax	-1.87354	0.00103525	0.044272
Pkp2	0.787508	0.00103574	0.044272
Fndc5	-1.08064	0.00103743	0.044272
Rangap1	-0.392419	0.00103753	0.044272
Snx5	-0.934559	0.00103944	0.04431
Spata6l	0.820691	0.00104072	0.0443212
Rnf130	-0.268438	0.00104348	0.0443695
Cib2	0.727819	0.00104617	0.0443695
Pdlim4	-0.822564	0.00104635	0.0443695
Snora33	-0.979819	0.0010466	0.0443695
Psma8	-0.625425	0.00104695	0.0443695
Tyk2	-0.584206	0.00104845	0.04439
Pacs2	-0.350861	0.00105191	0.0444931
Hnrnpa3	-0.341371	0.00105463	0.044508
1700010I14Rik	-0.531844	0.00105599	0.044508
Cyb5a	0.568088	0.00105718	0.044508
Six1	0.854692	0.00105735	0.044508
Dynlt2a1	0.419414	0.00105738	0.044508
Bak1	-0.486075	0.00106124	0.0446012
Arid4a	-0.334129	0.00106332	0.0446012
Ywhah	-0.673044	0.00106342	0.0446012
Ms4a14	-1.15488	0.00106369	0.0446012
Ahcyl2	0.628407	0.0010656	0.0446383
Borcs6	-0.436325	0.00107506	0.0449652
Ap2m1	-0.559002	0.00107547	0.0449652
Vim	-0.49718	0.00107932	0.045083
Pgap3	-0.34985	0.00108155	0.0451326
Unc79	0.261821	0.00108406	0.0451939
Zfp493	-0.251102	0.00108715	0.0452794
Espl1	-0.686355	0.00108947	0.0452881
Ahnak2	-1.2912	0.00109	0.0452881
Fzd7	-0.7019	0.00109059	0.0452881
Ccdc50	-0.133911	0.00109199	0.0452881
TrnA	1.2263	0.00109294	0.0452881
Pilra	-0.65176	0.0010936	0.0452881
Crip1	-1.15119	0.00109484	0.0452963
Tpd52	-1.10694	0.00110078	0.045475
Gipc1	-0.55411	0.00110125	0.045475
Tnfsfm13	-0.892857	0.0011067	0.0455554
Soat1	-1.47264	0.00110759	0.0455554
Zdhhc20	-0.562685	0.00110809	0.0455554
Anxa2r1	-0.965251	0.00110814	0.0455554
Plk4	-0.363629	0.00110843	0.0455554
Pip4k2a	-0.832881	0.00111177	0.0456499
Ccdc88b	-0.956215	0.00111592	0.0457725
Aldh5a1	0.75307	0.00111686	0.0457725
Hipk3	0.734667	0.00111969	0.045845
Rapgef6	-0.266349	0.00112269	0.0458904
Akna	-0.746062	0.0011229	0.0458904
Pkm	-0.693422	0.00112474	0.0459224
TrnG	1.02605	0.00112646	0.0459439
Celf2	0.324932	0.00112738	0.0459439
Slc36a1	-0.496518	0.00113025	0.0459975
Tyms	-0.576831	0.00113081	0.0459975
Mex3c	-0.306297	0.00113453	0.0460508
Ociad2	-0.923942	0.00113502	0.0460508
B4galt5	-1.26006	0.00113529	0.0460508
Naglu	-0.404975	0.00113801	0.0460948
Zbtb17	-0.473912	0.00113929	0.0460948
Fchsd1	-0.401562	0.00113956	0.0460948
Dhrs9	-1.60524	0.00114407	0.0462346
Abcb7	-0.517959	0.00114927	0.0463488
Micall2	-0.8203	0.0011497	0.0463488
Mmp19	-1.22395	0.00115009	0.0463488
Lfng	-0.491383	0.00115214	0.0463519
Esrra	-0.403468	0.00115315	0.0463519
LOC118568655	-0.162606	0.0011565	0.0463519
Napg	-0.145655	0.00115655	0.0463519
Set	-0.299226	0.0011593	0.0463519
Gm38762	-0.824645	0.00116077	0.0463519
Twf2	-0.592926	0.00116179	0.0463519
Card9	-1.03655	0.00116183	0.0463519
Gm42759	-0.795575	0.0011622	0.0463519
Lnclep	0.683851	0.00116253	0.0463519
Nup160	-0.256347	0.00116324	0.0463519
Fgd6	-0.661733	0.00116324	0.0463519
Plekhf2	-0.483499	0.00116402	0.0463519
Arpc3	-0.434981	0.0011679	0.0463938
Nudt3	-0.24322	0.001168	0.0463938
Pisd-ps1	-0.642906	0.00116899	0.0463938
1810034E14Rik	-0.870004	0.00116933	0.0463938
Mast3	-0.528236	0.00117328	0.0465079
Fam107b	-0.378239	0.00117656	0.0465958
Emc2	0.281506	0.00118282	0.046711
Rpusd4	-0.430392	0.00118321	0.046711
Cmtm3	-0.942097	0.00118376	0.046711
Pnma8b	-0.559087	0.00118528	0.046711
Fgd2	-0.786486	0.00118617	0.046711
Zfp787	-0.343734	0.00118828	0.046711
Haus6	-0.375621	0.00118873	0.046711
Cd276	-1.3097	0.0011902	0.046711
Cdca4	-0.50222	0.00119068	0.046711
Leprot	-0.315821	0.00119072	0.046711
Tcirg1	-1.42067	0.00119263	0.046711
Neil3	-0.780687	0.00119302	0.046711
Oasl1	-1.18873	0.00119343	0.046711
Pitpnc1	-0.704873	0.00119557	0.0467231
Gm20056	-2.07325	0.00119675	0.0467231
Alox5ap	-0.857867	0.00119696	0.0467231
Fyb1	-2.45258	0.0011981	0.046726
Prr11	-0.769382	0.00120631	0.0470008
Orai3	-0.36915	0.00120804	0.0470008
Apobec1	-1.41173	0.00120839	0.0470008
Vwa5a	-0.49091	0.00121295	0.0471268
Qpct	-1.31207	0.00121379	0.0471268
Stac2	-1.64479	0.00121619	0.0471778
Rnf128	-2.19897	0.0012189	0.0472407
Flvcr1	-0.767547	0.00122796	0.0474609
Syngr2	-0.480494	0.00122816	0.0474609
Pan2	-0.613801	0.00122921	0.0474609
Bckdha	0.593226	0.00123017	0.0474609
Oip5os1	0.324988	0.00123099	0.0474609
Ankrd13b	-1.22579	0.00123112	0.0474609
Eif2b3	0.431738	0.00123353	0.0475116
Abi1	-0.34988	0.00123785	0.0476358
Ctsh	-0.795585	0.0012395	0.0476573
Hpcal1	-0.785936	0.00124183	0.0476844
Sestd1	-0.332168	0.00124306	0.0476844
Bri3bp	-0.447318	0.00124349	0.0476844
Fgd3	-1.34047	0.00124571	0.0476878
Tcstv4	-0.834278	0.00124945	0.0476878
Lgi2	-0.580858	0.00125032	0.0476878
Slc44a3	1.07711	0.00125076	0.0476878
Eri1	-0.419577	0.00125151	0.0476878
H4c9	-0.573512	0.00125445	0.0476878
Palb2	-0.497252	0.00125468	0.0476878
Cenpe	-0.844554	0.00125489	0.0476878
Fam168a	-0.281593	0.00125489	0.0476878
Entpd7	-0.649978	0.00125536	0.0476878
AA414768	-0.876149	0.00125585	0.0476878
Kcnk12	-0.250526	0.00125751	0.0476878
Siglec15	-1.76975	0.00125865	0.0476878
Snx16	-0.645116	0.00126103	0.0476878
B3gat3	-0.514652	0.00126135	0.0476878
Casp1	-1.15267	0.0012615	0.0476878
Rtn4	-0.685009	0.0012637	0.0476878
Zranb3	-1.9046	0.00126582	0.0476878
Las1l	0.351641	0.00126915	0.0476878
Ten1	-1.03891	0.00127026	0.0476878
Adgre1	-1.4737	0.00127101	0.0476878
Isca1	0.466454	0.00127112	0.0476878
Emilin1	-0.83233	0.00127145	0.0476878
Frmd6	-1.00077	0.00127237	0.0476878
Aaas	-0.257215	0.00127243	0.0476878
Gm42059	-0.599953	0.00127366	0.0476878
Slc8a1	-0.379401	0.00127386	0.0476878
Vkorc1	-0.311542	0.00127426	0.0476878
Snx12	-0.468564	0.00128075	0.0478027
Prkacb	-0.265842	0.00128111	0.0478027
Gm51927	-0.0971899	0.00128156	0.0478027
Samd1	-0.746117	0.00128229	0.0478027
Glipr1	-1.9709	0.00128282	0.0478027
Rasa4	-0.892453	0.00128395	0.047804
Serinc5	-0.477907	0.00128596	0.0478238
Sucnr1	0.775597	0.00128669	0.0478238
Gm19378	-0.310795	0.00128932	0.0478809
1110002J07Rik	-0.467819	0.00129323	0.0478936
B930092H01Rik	0.731578	0.00129359	0.0478936
Lpar5	-1.37431	0.00129471	0.0478936
Melk	-1.07888	0.0012954	0.0478936
Chn2	-0.458206	0.00129572	0.0478936
Aldoc	-0.950132	0.00129627	0.0478936
Oaz1	-0.300369	0.00130009	0.0479829
Hcls1	-1.05848	0.00130089	0.0479829
Stard4	-0.491803	0.00130455	0.0480424
Rrm1	-0.695873	0.00130543	0.0480424
Gpnmb	-2.16263	0.00130627	0.0480424
Efr3b	-1.55005	0.00130691	0.0480424
Cd300lb	-1.93115	0.00131073	0.0481419
Ankmy1	-0.183241	0.00131873	0.0483825
Mknk1	-0.435598	0.00132061	0.0483825
P2rx4	-0.863447	0.00132062	0.0483825
Dock2	-1.63987	0.0013237	0.0484549
Tgfbr1	-0.836587	0.00132622	0.0485061
Fignl1	-1.03047	0.00133111	0.0486443
Ehd4	-0.836426	0.00134496	0.0490122
Agps	-0.271118	0.00134504	0.0490122
Lpin2	-0.533328	0.00134602	0.0490122
Bub1b	-0.797437	0.00134685	0.0490122
Adam17	-0.67234	0.00134714	0.0490122
Itga5	-0.832033	0.00134862	0.0490122
Cytip	-0.880285	0.00134906	0.0490122
Rpap3	0.511233	0.00135149	0.049052
Rpl36al	-0.368136	0.00135241	0.049052
Tnxb	-0.558691	0.0013541	0.0490716
Fmnl3	-0.306142	0.00135549	0.0490716
Ccdc116	-0.180486	0.00135634	0.0490716
Sec61b	-0.290448	0.00135999	0.0491629
Marchf9	-0.405308	0.00136177	0.0491778
Ctsz	-0.919619	0.00136266	0.0491778
Hoxd3os1	0.351936	0.00136769	0.0493183
Plec	-0.530817	0.00137895	0.0496834
Gm6285	-0.23096	0.0013818	0.0497058
Fcer1g	-1.35434	0.00138205	0.0497058
D630023F18Rik	-0.0647405	0.00138336	0.0497058
TrnD	0.699122	0.00138414	0.0497058
Hnrnpa0	-0.427476	0.00138586	0.0497266
Hpgds	-1.80721	0.00138784	0.0497564
Ptger1	-0.468343	0.00138919	0.0497637
Gpat4	0.541547	0.00139402	0.0498725
Ints9	-0.444736	0.00139451	0.0498725
Myh15	-0.974251	0.00139767	0.0499095
Clec12a	-1.87918	0.00139798	0.0499095
Gm36139	0.435816	0.00139899	0.0499095
Atp6v0a1	-0.866258	0.00140444	0.050063
Sdf2	-0.285763	0.00140844	0.0501212
Gm53826	-0.0487824	0.00140901	0.0501212
Unc13d	-1.1036	0.00140953	0.0501212
Uba6	-0.481863	0.00141487	0.0502699
Prpf38b	-0.54463	0.00141604	0.0502706
Zfp658	-0.759607	0.00141898	0.0503326
Cd300a	-1.49008	0.00142275	0.0503326
Mir7029	-0.296174	0.00142317	0.0503326
Nceh1	-1.57625	0.00142385	0.0503326
Depdc5	-0.237837	0.0014245	0.0503326
Wwc2	0.48695	0.00142518	0.0503326
Cr1l	0.244286	0.00142588	0.0503326
Bcl2a1b	-1.38942	0.00143	0.0504369
Thap12	0.44624	0.00143641	0.050622
Stap1	-2.11484	0.00144472	0.0508739
Ormdl1	-0.440762	0.00144745	0.0509286
Coro1c	-0.726226	0.00145084	0.0510066
Zscan10	0.0822141	0.00145802	0.051163
Slc35f5	-0.302497	0.00145909	0.051163
Ncoa7	-0.374721	0.00146031	0.051163
Atp6v0e2	0.803781	0.00146033	0.051163
Sel1l3	-1.52203	0.00146198	0.051163
2310039H08Rik	0.599601	0.00146278	0.051163
Ctsa	-0.898744	0.00146665	0.051163
Kcnk6	-0.771075	0.00146733	0.051163
Pkig	0.640303	0.00146923	0.051163
Gm15122	-0.54316	0.0014698	0.051163
Serpinb12	-0.179201	0.00147002	0.051163
Creg1	-1.08834	0.00147033	0.051163
Clic1	-1.01035	0.00147057	0.051163
Mtmr10	-0.381672	0.00147252	0.0511899
Mpeg1	-1.40713	0.00147382	0.0511943
Ech1	0.424265	0.00147628	0.0512389
Smap2	-0.769625	0.00147886	0.0512874
Zan	-0.231795	0.00148467	0.0513442
Gm46152	-0.103489	0.00148583	0.0513442
Wfs1	-1.50254	0.0014892	0.0513442
Haus4	-0.373543	0.00148997	0.0513442
Dbf4	-0.625407	0.00149013	0.0513442
Timp4	1.59085	0.00149056	0.0513442
B4galnt1	-1.32819	0.00149113	0.0513442
Rgl2	-0.489475	0.00149138	0.0513442
Man1c1	-0.975565	0.00149184	0.0513442
Depdc1b	-0.0574486	0.00149271	0.0513442
Vps4b	-0.336225	0.00149347	0.0513442
Spsb4	-1.01641	0.00150108	0.0515123
Ephb3	-0.6118	0.0015014	0.0515123
Slc29a3	-0.748727	0.00150325	0.0515123
Rab19	-1.03963	0.00150408	0.0515123
Atp6v0d2	-1.8881	0.00150464	0.0515123
Myo9b	-0.797803	0.00150601	0.0515123
Pltp	-0.986611	0.00150664	0.0515123
Plk2	-0.955649	0.00152077	0.0519259
Thap2	-0.337694	0.00152113	0.0519259
Myl12a	0.268067	0.00152427	0.0519923
Timm17a	0.273229	0.00152598	0.0520098
Chaf1b	-0.985731	0.00153339	0.0521835
Macroh2a1	-0.249635	0.00153539	0.0521835
Cnih4	-0.260167	0.00153619	0.0521835
Gm32261	-0.213576	0.00153946	0.0521835
Erp29	-0.412467	0.00153954	0.0521835
Scn7a	0.83478	0.00153994	0.0521835
Chpt1	0.626362	0.00154026	0.0521835
Ndc80	-0.882214	0.00154066	0.0521835
Heatr5a	-0.835375	0.00154273	0.0522129
Adam10	-0.310736	0.00154408	0.0522181
Rfc4	-0.470566	0.00154803	0.0522837
Skp2	-0.768268	0.00154843	0.0522837
Prelid1	-0.337899	0.0015558	0.0524918
Arid3a	-0.445614	0.00155851	0.0525425
Scn1b	-0.498408	0.00156111	0.0525892
Cdca3	-1.10855	0.00156231	0.0525892
Tonsl	-0.673736	0.00156626	0.0526815
Tifab	-1.19966	0.00156758	0.0526851
Apol6	0.733063	0.00157432	0.0528586
Pdk2	0.921181	0.00157517	0.0528586
Pdxk	-0.858431	0.00157647	0.0528616
Pcca	0.673976	0.00158771	0.0531976
Myo1f	-2.03661	0.00158977	0.0532255
Hexa	-0.974656	0.0015942	0.0533326
Slamf9	-1.15198	0.00159667	0.0533735
Sccpdh	0.471562	0.00159787	0.0533735
Ceacam16	-1.11389	0.00160098	0.0534364
Cmas	-0.537191	0.00160387	0.0534532
Slc15a4	-0.621034	0.00160394	0.0534532
Iglon5	-0.848958	0.00160569	0.0534622
Mrpl34	-0.284873	0.00160816	0.0534622
Cpsf3	0.18926	0.00160864	0.0534622
A330023F24Rik	0.461668	0.00160912	0.0534622
Astn2	-0.165084	0.00161432	0.0535896
Dnmt3aos	-1.47439	0.00161542	0.0535896
Adhfe1	0.897915	0.00162894	0.0539928
Dennd4c	-0.425135	0.00163005	0.0539928
Stk17b	-0.413456	0.00163289	0.0540455
Tdrp	0.590779	0.00163523	0.0540819
Scx	-0.686153	0.00163803	0.0541232
Alg13	-0.314214	0.00164018	0.0541232
Hspb8	0.823108	0.00164021	0.0541232
Gon7	-0.464463	0.0016469	0.0543028
Msh6	-0.251808	0.00165046	0.054367
Slc15a3	-1.78927	0.00165134	0.054367
Stk11ip	-0.457818	0.00165733	0.0544429
Sirpb1b	-1.18235	0.00165735	0.0544429
Taf4	-0.338779	0.00165781	0.0544429
Gm39675	-0.0261897	0.00165865	0.0544429
Gm8615	-0.544744	0.00166549	0.0545997
Rassf8	-0.818301	0.00166877	0.0545997
Colgalt1	-0.654925	0.00166918	0.0545997
Igsf3	-0.479967	0.00166926	0.0545997
Aup1	-0.451749	0.0016697	0.0545997
Cyfip1	-0.490156	0.00167776	0.0547766
Eif4ebp1	0.709301	0.00167891	0.0547766
Enoph1	-0.307532	0.00167928	0.0547766
Sgo1	-0.436933	0.00168085	0.0547766
Tchp	-0.224957	0.00168141	0.0547766
Fam186a	0.0492607	0.00168889	0.0549548
9130221H12Rik	-0.218647	0.00169089	0.0549548
Pxylp1	-1.3351	0.00169093	0.0549548
Prrx2	-1.76863	0.00169416	0.0549548
Ube2q2	0.311408	0.00169431	0.0549548
Rrp36	-0.339596	0.00169445	0.0549548
Vamp7	-0.575265	0.00169625	0.0549721
Tlr8	-1.16276	0.00169839	0.0550006
Slamf8	-1.82847	0.00170071	0.0550346
Mboat7	-0.322033	0.00170529	0.0551072
Adam8	-1.78966	0.00170548	0.0551072
Zdhhc9	-0.537914	0.00171116	0.0552497
Csrp1	0.535324	0.00171522	0.0553206
Il1rl2	-0.494023	0.00171644	0.0553206
1700006J14Rik	-0.486463	0.00171717	0.0553206
Rapgefl1	-0.294544	0.00172082	0.0553679
Txlng	0.514794	0.00172118	0.0553679
Abraxas2	-0.289466	0.00172292	0.0553719
Gm42378	-0.106838	0.00172385	0.0553719
ND6	0.718202	0.00172851	0.0554779
Tesk1	-0.62205	0.00173073	0.0554779
TrnT	1.14785	0.00173098	0.0554779
C1qc	-0.992721	0.00173399	0.0554987
Gsdmd	-0.790083	0.00173417	0.0554987
Fam110b	-0.513828	0.00174127	0.0556847
Smim30	-0.388407	0.00174276	0.0556915
Zfp382	-0.33068	0.00174741	0.0557826
Spns1	-0.200489	0.00174941	0.0557826
Prune2	-0.754307	0.00174959	0.0557826
Dynlt1f	-0.451402	0.00175074	0.0557826
Pofut2	-0.408784	0.00175399	0.0558455
Arhgap4	-1.18189	0.0017592	0.0559704
Ces2b	-0.158892	0.0017605	0.0559706
Cdc42se1	-0.557869	0.00176494	0.0560711
Spef2	-0.0734693	0.0017673	0.056104
Crlf3	-0.730129	0.00176856	0.056104
Pccb	0.683127	0.00177541	0.0562802
Bgn	-0.707022	0.00177889	0.0563069
Popdc2	1.09408	0.00177937	0.0563069
Phldb3	-0.509704	0.00178013	0.0563069
Ubxn2a	0.419155	0.00178351	0.0563598
Tep1	-0.460692	0.00178643	0.0563598
Agmo	0.755472	0.00178655	0.0563598
Hnrnpm	-0.165189	0.00178698	0.0563598
Malt1	-0.542486	0.00179028	0.056423
Nol3	0.843345	0.00179201	0.0564366
C5ar1	-1.31192	0.00179366	0.0564477
Nlrp1a	-0.721125	0.0017965	0.0564963
Eya4	-0.613512	0.00180032	0.0565756
Rhoc	-0.623552	0.00180185	0.0565827
Map3k6	1.2751	0.00180358	0.0565964
Pgap1	-0.764435	0.00180698	0.0566114
Lgmn	-1.16497	0.00180855	0.0566114
Srpx	-0.999262	0.00180895	0.0566114
Gm38800	-0.496618	0.00181017	0.0566114
Eci2	0.380422	0.00181108	0.0566114
Aldh1b1	-0.821417	0.00181334	0.0566114
Bcl2a1d	-1.14941	0.00181428	0.0566114
Rps15a	-0.372378	0.00181447	0.0566114
E2f2	-0.524902	0.00181711	0.0566331
Mgst1	0.582668	0.00181777	0.0566331
Cop1	0.188444	0.00182147	0.0566816
Rgs2	-1.31348	0.00182193	0.0566816
Rttn	-0.271847	0.0018256	0.0567554
Dbnl	-0.331148	0.00183047	0.0568661
Garre1	0.722813	0.0018393	0.0570997
Cryz	-0.422091	0.00184414	0.0572092
Ddx41	-0.49924	0.0018465	0.0572112
Col13a1	0.0974765	0.00184684	0.0572112
Leprotl1	-0.363022	0.00185061	0.0572757
Gm13373	-0.504029	0.00185155	0.0572757
Stxbp3	-0.476444	0.00185827	0.0574426
A730049H05Rik	0.585635	0.00186036	0.0574666
Ap1g2	-0.446585	0.00186596	0.0575985
Gpr137b-ps	-1.27966	0.0018709	0.05771
Bub1	-0.784163	0.00187418	0.0577338
Abr	-0.817239	0.00187464	0.0577338
A230028O05Rik	-0.921258	0.00187564	0.0577338
Slc38a1	-1.04072	0.0018854	0.0578671
Ndufs2	0.31669	0.0018884	0.0578671
Spp1	-2.22882	0.00188848	0.0578671
Col27a1	-0.756633	0.00188849	0.0578671
Gm34026	-0.319189	0.00189094	0.0578671
Gm26740	-0.92899	0.00189112	0.0578671
Tmc7	0.395819	0.00189144	0.0578671
Galnt12	-1.7094	0.00189305	0.0578671
Rps16	-0.424404	0.00189325	0.0578671
Gm53767	0.360138	0.00189327	0.0578671
Ezh2	-0.650443	0.00189723	0.0579473
Ctu2	-0.284559	0.0018991	0.0579638
Slc18a1	-1.06042	0.00190322	0.0579921
Gm33938	-0.414666	0.0019035	0.0579921
Dnajc18	-0.23906	0.00190402	0.0579921
Amz1	-1.43982	0.00190642	0.0580042
Lyz2	-1.159	0.00190776	0.0580042
Clec4a2	-1.22536	0.00190842	0.0580042
Msx1	-0.355077	0.00191107	0.0580441
G730013B05Rik	-0.216702	0.00191355	0.0580791
Fmn1	-1.2366	0.00191555	0.0580993
Mpc1	0.509927	0.00191706	0.0581045
Lipa	-1.5339	0.00191869	0.0581134
Dbt	0.632593	0.00192059	0.0581307
A730056A06Rik	-0.357058	0.00192227	0.0581392
Vps37d	-0.458183	0.00192412	0.0581392
Fkbp10	-0.555609	0.00192488	0.0581392
Ak6	-0.321524	0.00193482	0.0583893
Rexo4	-0.379615	0.00193585	0.0583893
Hck	-1.68641	0.00194068	0.0584947
Adgrl4	0.755848	0.00194373	0.0585461
Slc11a1	-1.27199	0.00194759	0.0585591
Tns3	-1.55442	0.00194786	0.0585591
Scamp2	-0.44883	0.0019482	0.0585591
Tm6sf1	-1.36702	0.0019558	0.0586735
8030453O22Rik	-1.08314	0.00195709	0.0586735
Snx22	-0.371062	0.00195746	0.0586735
Tubb2a	-0.758473	0.00195798	0.0586735
Gm12976	-0.544821	0.00195909	0.0586735
Akr1b8	-1.34299	0.0019601	0.0586735
Dlg3	-1.00313	0.00196376	0.0586882
Fndc3a	-0.410123	0.00196454	0.0586882
Pacrg	-0.999452	0.00196463	0.0586882
Cd300ld	-1.70023	0.00196608	0.0586912
Scamp5	-0.675042	0.00197176	0.058763
Maea	-0.299202	0.00197477	0.058763
Usp8	-0.2126	0.00197494	0.058763
A530088E08Rik	-0.64935	0.00197502	0.058763
Fbxw2	0.342007	0.00197675	0.058763
Tmem181a	-0.349501	0.00197714	0.058763
St6galnac2	0.46956	0.00198098	0.058763
Evl	-2.5948	0.00198129	0.058763
Gm15501	-0.458775	0.0019817	0.058763
Naip2	-0.961237	0.00198289	0.058763
Pira13	-0.595204	0.00198405	0.058763
Zswim6	-0.545775	0.00198903	0.058763
Gm38965	-0.360961	0.00198961	0.058763
Rims3	-0.603753	0.00199117	0.058763
Kif18b	-0.77547	0.00199123	0.058763
Nav2	-0.038407	0.00199244	0.058763
Naip6	-0.710599	0.00199265	0.058763
Chmp6	-0.287662	0.00199279	0.058763
5031425F14Rik	-0.911231	0.00199654	0.0588335
Bicra	-0.293434	0.00200005	0.0588335
Sil1	0.17721	0.00200056	0.0588335
Spag5	-0.989341	0.0020006	0.0588335
Slc35a5	-0.274585	0.00200489	0.0588335
Adipoq	0.900087	0.00200585	0.0588335
Gm52824	-0.734496	0.00200589	0.0588335
Liph	-0.1942	0.002006	0.0588335
Cip2a	-0.815375	0.0020107	0.0589181
Lima1	-0.496087	0.00201159	0.0589181
Gmfg	-0.696051	0.00201374	0.058935
Ybx3	0.441922	0.00201529	0.058935
Sem1	-0.517257	0.00201622	0.058935
Fut4	-0.583059	0.00202064	0.0590243
Tmem26	-0.264649	0.00202517	0.0591172
Gm32276	-0.676884	0.00203259	0.0592573
Gm13363	0.40885	0.00203308	0.0592573
Pira2	-1.10383	0.00203406	0.0592573
Ubb-ps	0.411106	0.00203809	0.0593351
Suclg2	0.48487	0.00204252	0.0594241
Mbd4	-0.750483	0.00204498	0.0594471
Shcbp1	-0.83895	0.00204604	0.0594471
Tra2a	-0.481461	0.00204865	0.0594832
Ank1	-0.111788	0.00206636	0.0599191
Gm29797	-0.135278	0.0020665	0.0599191
Igf2r	-0.894578	0.00206948	0.0599191
Gm16201	-0.657598	0.00206964	0.0599191
Wdfy4	-1.15151	0.00207202	0.0599191
Nlgn2	-0.628315	0.00207252	0.0599191
Ano8	-0.32197	0.0020733	0.0599191
Ttll3	-0.655373	0.00207617	0.0599473
Cd72	-2.55707	0.00207703	0.0599473
Il27ra	-0.948967	0.00207986	0.0599894
Ankle1	-0.616377	0.00208652	0.0601415
Usp45	-0.626532	0.00209049	0.0601675
Rab3gap1	0.200272	0.00209112	0.0601675
Arhgap25	-1.88796	0.00209157	0.0601675
Acta2	1.01014	0.00209379	0.0601917
Skp1	0.314443	0.00209623	0.0602219
Ankdd1a	-1.08141	0.00209831	0.060242
A430005L14Rik	-0.266979	0.00210421	0.0603716
Pygl	0.744769	0.00210666	0.0604021
Ptpmt1	0.237348	0.00211273	0.0605316
Capn2	0.186838	0.00211396	0.0605316
Capg	-1.67923	0.00211564	0.0605399
Pik3cd	-0.829711	0.00213126	0.0609331
Gm52298	0.606844	0.00213233	0.0609331
Slc9a4	-0.952687	0.00213358	0.0609331
Hook2	-0.81522	0.0021443	0.0611766
Steep1	0.462501	0.00214492	0.0611766
Fibp	-0.258612	0.00215034	0.0612195
1600010M07Rik	-1.30448	0.00215156	0.0612195
Ankrd46	0.3965	0.00215162	0.0612195
2310061I04Rik	-0.203888	0.00215205	0.0612195
Tle6	-0.507839	0.00215414	0.061239
Alcam	-1.05408	0.00215742	0.061283
Tm4sf19	-2.34332	0.00215851	0.061283
Mob1a	-0.24889	0.00216604	0.0614569
Nfs1	0.325914	0.00216768	0.0614633
Traf4	-0.511682	0.0021695	0.0614749
TrnN	1.15156	0.00217419	0.0615676
Ccdc9b	0.655903	0.00217891	0.0616273
Ticam1	-0.623522	0.00217913	0.0616273
Morn4	0.67795	0.00218145	0.0616528
Pbdc1	-0.490198	0.00218306	0.0616583
Cog6	-0.169223	0.00218692	0.0616871
Atp1a1	-0.715782	0.00218772	0.0616871
Akap12	0.75439	0.00218833	0.0616871
Epsti1	-1.02406	0.00219352	0.0617934
Cdc25c	-0.651102	0.00219852	0.061873
Gpr137b	-1.20227	0.00219987	0.061873
Capzb	-0.403203	0.00220061	0.061873
Prrg3	0.875803	0.00221506	0.062239
Trbv15	-0.687514	0.0022173	0.0622617
Plin2	-1.1768	0.0022222	0.0623592
Sult1a1	0.7641	0.00222884	0.0624531
Tmem97	-0.706823	0.00222962	0.0624531
Mgat3	-0.985685	0.00223053	0.0624531
Snx9	-0.472062	0.00223387	0.0624531
Lypd1	-0.453147	0.00223404	0.0624531
Anxa4	-0.91266	0.00223416	0.0624531
9430015G10Rik	-0.480168	0.00223683	0.0624877
Gstz1	0.577048	0.00224266	0.0625331
Mical3	0.619425	0.00224561	0.0625331
Mdh1	0.370144	0.00224701	0.0625331
Rcn3	-0.738109	0.00224831	0.0625331
Themis2	-0.80815	0.00224855	0.0625331
Tpcn1	-0.550134	0.00224959	0.0625331
Foxp3	-0.492714	0.00224971	0.0625331
Otop1	-1.66742	0.00224995	0.0625331
Asf1b	-1.10398	0.0022547	0.062608
Zfp773	-0.320017	0.00225552	0.062608
Gnpda1	-0.778243	0.00225749	0.0626226
Stxbp2	-0.587415	0.00226022	0.0626584
Car3	1.31235	0.002262	0.062668
C030006K11Rik	0.395283	0.00226974	0.0628425
Sts	-0.630549	0.00227523	0.0629043
Ubd	-2.06285	0.00227788	0.0629043
Aldh3b1	-0.732093	0.00227888	0.0629043
Gm10693	-0.108885	0.00227918	0.0629043
Mcoln1	-0.242902	0.0022792	0.0629043
Nudt1	-0.322034	0.00228232	0.0629503
Cnnm4	-0.345247	0.00228413	0.0629605
Mre11a	-0.314491	0.00228562	0.0629615
Igf2	1.06308	0.0022893	0.0629843
Pot1b	-0.429709	0.00228934	0.0629843
Dpep2	-1.31539	0.00229245	0.0629961
Txlna	-0.305361	0.00229266	0.0629961
Sdhc	0.174357	0.00229476	0.063014
Plekhm3	-0.618877	0.00229732	0.063039
Hspb1	0.82378	0.00229857	0.063039
Rpl27	-0.282884	0.00230167	0.0630451
Tinagl1	0.835242	0.00230354	0.0630451
Npdc1	0.522335	0.00230497	0.0630451
2210016L21Rik	-0.243384	0.00230507	0.0630451
Fam78a	-0.56242	0.00230655	0.0630451
Blmh	-0.250311	0.00230977	0.0630451
Cfl1	-0.511015	0.0023112	0.0630451
Ghr	0.752474	0.0023113	0.0630451
Dmrta2os	-0.0924426	0.00231183	0.0630451
Septin11	-0.586575	0.00231958	0.0631751
Csl	-0.0616886	0.00231971	0.0631751
Slc4a2	-0.330081	0.00232198	0.0631751
Ero1b	-0.532035	0.0023224	0.0631751
Car4	0.602056	0.00232519	0.0631835
Cd200r4	-1.69696	0.00232561	0.0631835
Trim25	-0.693035	0.00232863	0.0632259
Rgs10	-1.30237	0.00233666	0.0634046
Bin1	-0.565726	0.00233968	0.063415
Rftn1	-0.538638	0.00234371	0.063415
Cd22	-1.29878	0.00234671	0.063415
Mecr	0.425269	0.00234717	0.063415
Fam221a	-0.527	0.00234802	0.063415
Rcc1	-0.516145	0.00234863	0.063415
Hmga1b	-1.38087	0.00234986	0.063415
Arpc2	-0.510956	0.00234991	0.063415
Abhd12	-0.657287	0.00235073	0.063415
Tmem106a	-0.836007	0.00235162	0.063415
Kif20a	-0.623969	0.00235802	0.0635094
Dnase1l1	-1.07543	0.00236062	0.0635094
Brms1l	-0.277431	0.00236067	0.0635094
Sapcd2	-0.470758	0.00236096	0.0635094
Isy1	-0.274401	0.00236595	0.0636045
Myzap	0.612852	0.0023675	0.0636068
Ttk	-0.685307	0.00236901	0.0636082
Ap1s3	-1.12891	0.00237256	0.063621
B3galt1	-0.0132977	0.00237335	0.063621
Gnb1	-0.0939491	0.00237388	0.063621
Cd80	-0.638396	0.00237671	0.0636461
Plekhb2	-0.657237	0.00237925	0.0636461
Card11	-1.74943	0.00237939	0.0636461
Iqck	0.257932	0.00238066	0.0636461
Pclaf	-1.2319	0.00238626	0.0637565
A830008E24Rik	1.28899	0.00238917	0.0637952
Itgb1bp1	0.479623	0.00239191	0.0638188
Gmppa	-0.249125	0.00239324	0.0638188
Ciita	-0.902144	0.00239445	0.0638188
Ckap4	-0.765728	0.00240001	0.0639278
Rad51	-1.07559	0.00240687	0.0640713
Trmt2b	-0.342272	0.00241106	0.0640902
Ston1	0.608285	0.00241702	0.0640902
Ube2z	-0.27411	0.00241752	0.0640902
Gm48908	0.427879	0.0024183	0.0640902
Mitf	-0.779647	0.00241884	0.0640902
Tnfrsf21	-0.556079	0.00241914	0.0640902
Pira12	-1.17721	0.00242069	0.0640902
Cep295nl	-0.325356	0.00242173	0.0640902
Itpk1	-0.623593	0.00242208	0.0640902
Rpl37rt	-0.550472	0.00242231	0.0640902
Csnk2b	-0.321387	0.00242672	0.0641679
Lrrc45	-0.482676	0.00242957	0.0641837
Htra2	-0.510099	0.00243226	0.0641837
Gm39876	-0.755889	0.0024324	0.0641837
Ggta1	-0.350921	0.00243417	0.0641837
Bbof1	0.917649	0.00243545	0.0641837
Kifc5b	-0.45846	0.00243671	0.0641837
Lims1	-0.281288	0.00243856	0.0641837
Cdo1	0.892443	0.00244122	0.0641837
Tacc3	-0.819464	0.00244204	0.0641837
Gm38955	-0.324771	0.00244206	0.0641837
Nlrp1b	-0.667922	0.00244451	0.064186
Tstd2	-0.230275	0.00244574	0.064186
Mybl2	-0.642923	0.00244657	0.064186
Gon4l	-0.16889	0.00244882	0.0642062
Crlf2	-0.729126	0.00245125	0.0642313
Naa35	-0.219372	0.00245714	0.0643197
Capn15	-0.413108	0.00245758	0.0643197
Gm52354	0.426914	0.00246237	0.0644065
St6galnac4	-0.793541	0.00246898	0.0645403
Sppl2a	-0.280235	0.00247289	0.0646039
Rpl34	-0.422068	0.00247857	0.0647135
Sox4	-0.52683	0.002481	0.064738
Fgd4	-0.790616	0.00248277	0.0647454
Gm36193	-0.449024	0.00248691	0.0648135
Smcr8	-0.339973	0.00248836	0.0648135
Iars2	0.354754	0.00249671	0.0649578
Inip	-0.417335	0.00249821	0.0649578
Tinf2	-0.37312	0.00250035	0.0649578
Chdh	0.784297	0.00250128	0.0649578
Rnaseh2c	-0.389862	0.00250142	0.0649578
Get1	-0.561767	0.0025038	0.0649578
Adgrb1	-0.0738817	0.00250551	0.0649578
Ramp1	-0.95723	0.00250584	0.0649578
Ripk3	-0.738952	0.00250846	0.064987
Pmf1	-0.547268	0.00251045	0.0649999
Pcgf6	-0.310432	0.0025152	0.0650302
Gm39286	0.141828	0.00251599	0.0650302
Hmga1	-1.40183	0.0025166	0.0650302
Map3k14	-0.542133	0.0025176	0.0650302
Kmt2d	-0.446311	0.00252296	0.0651302
Ckb	-1.68329	0.00252574	0.0651338
Dhx35	-0.266333	0.00252662	0.0651338
Ccdc80	0.829215	0.00252759	0.0651338
Copz1	-0.257086	0.00253076	0.0651769
Pid1	-0.291922	0.00253326	0.0652026
Hdgfl1	-0.0597422	0.00253732	0.0652627
Lpcat1	-0.190813	0.00253867	0.0652627
TrnY	1.29581	0.00254009	0.0652627
Ppp4r1	-0.401955	0.0025447	0.0653425
Micu1	-0.263947	0.00255773	0.0656384
Cap1	-0.520613	0.00256092	0.0656463
Snord89	-1.1872	0.00256259	0.0656463
Gm15860	0.528174	0.00256483	0.0656463
Glrx	-0.618031	0.0025654	0.0656463
Tubb6	-0.938528	0.00256558	0.0656463
Zfp275	-0.295653	0.00256966	0.0657121
Dennd1a	-0.329388	0.00257343	0.0657699
Cd99	-0.76273	0.00258636	0.0660176
Ankrd52	-0.515445	0.00258677	0.0660176
Nptn	-0.394025	0.00258768	0.0660176
Cttnbp2nl	-0.391171	0.002594	0.0661082
Arrdc1	-0.568756	0.00259434	0.0661082
Sh3glb1	0.401687	0.00259981	0.0661082
Pmp22	-0.457016	0.00260155	0.0661082
Gm57596	-0.251811	0.00260287	0.0661082
Rfc2	-0.437817	0.00260405	0.0661082
Flii	-0.158013	0.00260429	0.0661082
Vasp	-0.368351	0.00260446	0.0661082
Akap10	-0.398861	0.00260505	0.0661082
Irgc	-0.349456	0.00260683	0.0661082
Shld2	0.344857	0.0026087	0.0661082
St8sia4	-0.564799	0.00261069	0.0661082
Abcc5	-0.338048	0.00261097	0.0661082
Ppp4c	-0.422612	0.00261579	0.0661357
Bin3	-0.371983	0.00261673	0.0661357
Map1lc3a	0.317191	0.00261713	0.0661357
Tekt5	-0.0955805	0.00261974	0.0661357
Map1s	-0.463658	0.00262206	0.0661357
Myo18a	-0.339245	0.00262239	0.0661357
Stxbp1	-0.504719	0.0026235	0.0661357
Tpk1	-0.900832	0.00262545	0.0661357
Crkl	-0.242313	0.00262687	0.0661357
Ciao3	-0.282578	0.00262726	0.0661357
Casp2	-0.255876	0.00263428	0.0662447
C1qtnf6	-0.79994	0.00263487	0.0662447
Ppm1m	0.417251	0.00263615	0.0662447
Ier5	-0.762504	0.0026378	0.066248
Hgf	-0.723142	0.00264595	0.0664142
Cyp2b10	0.817505	0.00264806	0.0664288
Gm40760	0.0804769	0.00265068	0.0664564
Insr	0.54784	0.00265527	0.0665162
Il7r	-1.7177	0.00265612	0.0665162
A930007A09Rik	0.305282	0.00265881	0.0665332
Plcl2	-0.810085	0.00265986	0.0665332
Ginm1	0.552339	0.00267663	0.0669141
Aldh18a1	-0.590658	0.00268151	0.0669978
Lsm4	-0.423948	0.00268674	0.06709
Tspo	0.600002	0.00268982	0.0671283
Skap2	-0.748523	0.00269724	0.0671805
Cd63	-0.866465	0.00269819	0.0671805
Lamtor4	-0.263038	0.00269971	0.0671805
Clec11a	-1.10053	0.00269971	0.0671805
Gm9269	-0.184013	0.00270015	0.0671805
Dppa3	-1.1077	0.00270117	0.0671805
Asah1	-0.517074	0.00270537	0.0672465
Phf19	-0.571317	0.00270802	0.0672689
Asxl2	-0.26433	0.00270936	0.0672689
H2bc3	0.855252	0.00271703	0.0674209
Mir2861	-0.690897	0.00272175	0.0674936
Usf1	-0.437664	0.00272307	0.0674936
Gm42632	-0.0750564	0.00272542	0.0675134
1700096K18Rik	0.793053	0.00273709	0.0677639
Golga1	-0.240862	0.00273883	0.0677685
Tomm5	-0.30509	0.00274421	0.0678631
Gm14846	-0.397557	0.00274897	0.0679078
Gys1	0.646955	0.00275125	0.0679078
Hmox2	-0.313237	0.00275254	0.0679078
Cenph	-1.0142	0.00275399	0.0679078
Gm13715	-0.0287256	0.00275456	0.0679078
Tfb2m	0.339679	0.00275538	0.0679078
Fzr1	-0.315464	0.00275887	0.0679424
Naip5	-0.84776	0.00275991	0.0679424
Gm41914	-0.221326	0.00276509	0.0680314
Larp4b	-0.286213	0.00277201	0.0681633
Pcdh7	-0.835326	0.00277451	0.0681658
Tmem50a	-0.268866	0.00277525	0.0681658
Rpa2	-0.290755	0.00278476	0.068361
Psen2	-0.344375	0.00278797	0.0683705
Serpinb1c	-1.72572	0.00278829	0.0683705
Mospd3	-0.274202	0.00279252	0.0684356
Gm34020	-0.194079	0.00279443	0.0684438
Mmp12	-2.39089	0.00279742	0.0684785
2610524H06Rik	-0.781059	0.00280184	0.0685483
Abcb1b	0.488335	0.00280378	0.0685573
Gm46911	-0.60722	0.00281135	0.0687036
Hhat	-0.445832	0.00281557	0.0687681
Camk1g	-0.351725	0.00282465	0.0689513
Fh1	0.319067	0.00282814	0.0689844
Gpr107	-0.224817	0.00282918	0.0689844
Hmgb2	-0.477724	0.00283352	0.0690516
Gm32029	-0.583099	0.00285272	0.0694807
Lipn	-0.498527	0.00286111	0.0695671
4930486L24Rik	0.900096	0.00286169	0.0695671
Aspm	-0.471297	0.00286225	0.0695671
Gm53464	-0.592971	0.00286298	0.0695671
Tcta	0.43358	0.00286427	0.0695671
Jakmip1	-0.0731459	0.00286777	0.0696135
Syn1	-0.902045	0.00287114	0.0696563
Tpcn2	-0.972696	0.00289327	0.0701541
Tcf23	0.514016	0.00289584	0.0701724
Cenpf	-0.525799	0.00289725	0.0701724
Gm3336	-0.202782	0.00289897	0.070175
Ccdc22	-0.493513	0.00290398	0.0702242
Kif4	-0.566916	0.00290423	0.0702242
Rundc3b	0.474537	0.00290618	0.0702325
Itch	-0.161846	0.00290982	0.0702815
Efna1	0.568704	0.00291421	0.0703484
Rgcc	0.766352	0.00291997	0.0703532
Acads	0.28898	0.00292015	0.0703532
Sdha	0.380195	0.00292074	0.0703532
Lyn	-0.472289	0.00292618	0.0703532
Tmem127	-0.234551	0.00292661	0.0703532
Mettl22	0.520319	0.0029269	0.0703532
Mtrf1l	-0.275985	0.00292711	0.0703532
Syn2	1.04261	0.00292826	0.0703532
D330050G23Rik	-0.337826	0.00293035	0.0703532
Galnt6	-1.50368	0.00293155	0.0703532
Celf3	-0.160587	0.00293436	0.0703532
Washc4	-0.46265	0.00293437	0.0703532
Aifm2	0.425367	0.00293543	0.0703532
Fam234a	-0.405259	0.00294031	0.0704314
Ndufc2	0.258324	0.00294513	0.0704395
Dera	-0.575232	0.00294516	0.0704395
Etfa	0.35371	0.00294818	0.0704395
Fblim1	-1.07633	0.00294825	0.0704395
Kcnab2	-1.13758	0.00295126	0.0704395
Ostc	-0.586722	0.00295471	0.0704395
Grip2	0.398826	0.00295647	0.0704395
Mycl	1.57946	0.00295838	0.0704395
Tmem14c	-0.207116	0.00295867	0.0704395
Thap11	-0.162257	0.00295911	0.0704395
Nme1	-0.484511	0.00296095	0.0704395
Derl1	0.407307	0.00296137	0.0704395
Foxn2	-0.370511	0.00296271	0.0704395
Tab1	-0.39542	0.0029633	0.0704395
Cmpk1	-0.330384	0.00297471	0.0706722
Dhx34	-0.597888	0.00297907	0.070737
Ctcflos	0.618051	0.00298246	0.0707588
Ago1	-0.429515	0.00298324	0.0707588
Dusp15	-0.862917	0.00298623	0.0707677
Pla2g4c	-0.0720333	0.00298686	0.0707677
Itsn2	-0.317198	0.00299951	0.0710273
TrnC	1.16414	0.00300236	0.0710273
Dhrs1	-0.312989	0.00300426	0.0710273
Gpr182	0.746929	0.00300491	0.0710273
Ftl1	-0.993171	0.00300598	0.0710273
Inpp5d	-0.765442	0.00301261	0.0711452
Gm53570	-0.273802	0.00302013	0.0712285
Gm53778	-1.16071	0.00302065	0.0712285
Fgfrl1	0.647307	0.00302204	0.0712285
Myo1c	0.422895	0.00302268	0.0712285
Fbn2	-0.200549	0.00302543	0.0712549
Adam15	0.310765	0.0030364	0.0714745
Phb1	0.157654	0.00304206	0.0715439
Sptb	0.568516	0.00304264	0.0715439
Abhd17c	-0.379501	0.00304621	0.0715711
Zfp951	-0.842724	0.00304708	0.0715711
Ebi3	-1.12484	0.00304904	0.0715784
Serpinb6b	-1.24801	0.00305399	0.0716308
Get3	-0.312093	0.00305456	0.0716308
Pitpna	-0.412902	0.00305645	0.0716365
Pla2g15	-0.774705	0.00305868	0.0716445
Lhfpl6	-0.400909	0.00306008	0.0716445
Arhgef39	-0.738074	0.00306246	0.0716617
Gm36161	-0.955862	0.00306692	0.0717177
Rdx	0.419994	0.00306815	0.0717177
Setd6	0.371611	0.00306983	0.0717183
Cpt1b	-0.601734	0.00307414	0.0717744
Ulbp1	-0.935028	0.00307553	0.0717744
Enpp1	-0.670882	0.00308192	0.0718433
C3ar1	-1.32482	0.00308271	0.0718433
Atp5if1	-0.996687	0.00308343	0.0718433
Gdf11	-0.478104	0.00308679	0.0718831
Cldnd2	-0.305402	0.00309003	0.0719199
Ksr2	-0.049698	0.00309538	0.072006
Cdca7l	-0.910403	0.00310214	0.0721247
Scd1	1.6301	0.00310387	0.0721265
Ngef	-1.12762	0.00310643	0.0721474
Got1	-0.805805	0.00311245	0.0722486
Ttl	-0.184454	0.00311673	0.0723095
Pqbp1	-0.276996	0.00312733	0.0724316
Rgs18	-1.08753	0.00312934	0.0724316
Ccdc18	-0.0718572	0.00312956	0.0724316
Exosc8	-0.432075	0.00313043	0.0724316
Gm53066	-0.864191	0.00313128	0.0724316
Cox8a	0.325722	0.00313306	0.0724316
Snx13	-0.261784	0.00313552	0.0724316
Acrbp	-1.11957	0.00313673	0.0724316
Entpd1	-0.47859	0.00313697	0.0724316
Cox6a2	-1.34086	0.00314357	0.0725455
Osbpl8	-0.725355	0.0031512	0.0726829
Cul4b	0.210835	0.00315417	0.0727058
Klf9	0.621683	0.00315689	0.0727058
Trps1	-0.882447	0.0031572	0.0727058
Gsta3	1.40519	0.00315887	0.0727058
Cfl2	0.423924	0.00316376	0.0727523
Ace2	0.329731	0.00316423	0.0727523
Armt1	-0.243558	0.00316644	0.0727647
Ano10	0.448089	0.00317057	0.0728211
Nsg1	0.734043	0.00317412	0.0728284
Mir7091	-1.24381	0.00317423	0.0728284
Meg3	-1.00171	0.00317879	0.072866
Psmb10	-0.596579	0.00317922	0.072866
Zbtb45	-0.562633	0.00318175	0.0728855
Rpl15	-0.256346	0.00318406	0.0729001
Gm5150	-1.35931	0.00318822	0.072957
Ptpn22	-1.03098	0.00319268	0.0730022
Arel1	-0.218841	0.00319487	0.0730022
Scp2	0.492022	0.00319523	0.0730022
Mtss1	-0.621859	0.003199	0.0730245
C920009B18Rik	-0.408534	0.00319956	0.0730245
Fbxw8	0.46808	0.00320567	0.0731013
Mief1	-0.152683	0.00320778	0.0731013
Rap1b	-0.445668	0.00320803	0.0731013
Npl	-0.813812	0.00321072	0.0731013
Rasal3	-1.21318	0.00321132	0.0731013
Gm17749	-1.91525	0.00321567	0.0731452
Rnpepl1	0.243892	0.00321773	0.0731452
Ankrd42	0.222534	0.0032183	0.0731452
Fbxo36	0.637595	0.0032231	0.0732074
Cd93	-0.475125	0.0032246	0.0732074
Ikbip	-0.330545	0.00322608	0.0732074
Mical1	-0.768586	0.0032284	0.073222
Rai2	0.467554	0.00323435	0.0732856
Becn1	0.140243	0.00323729	0.0732856
Grb2	-0.492374	0.00323784	0.0732856
Slc22a3	0.679479	0.00323794	0.0732856
Ocstamp	-1.34916	0.00324524	0.0733759
Cdan1	-0.313785	0.0032453	0.0733759
Itga4	-0.934687	0.00325954	0.0736595
Gm3255	0.637774	0.00326715	0.07376
Ift52	0.175468	0.00326738	0.07376
Zfp867	0.364883	0.00327103	0.0738041
Snx6	-0.378812	0.00328225	0.074019
Supt16	-0.285577	0.00328463	0.0740342
Gm30178	-0.579113	0.00329321	0.0741408
Pf4	-0.841933	0.00329328	0.0741408
Gm15910	-0.117841	0.00329599	0.0741408
Map4k1	-1.24204	0.00329617	0.0741408
Ifngr1	0.711657	0.00330655	0.0743052
Mir7050	-1.08499	0.00330689	0.0743052
Lxn	-0.268676	0.00331378	0.074328
Vdac2	-0.425981	0.00331389	0.074328
Pxdc1	0.96346	0.00331482	0.074328
Mbtps2	-0.2877	0.00331566	0.074328
Fmo1	0.735429	0.00331708	0.074328
Gm41640	-0.303439	0.00331815	0.074328
Ctsb	-0.724234	0.0033308	0.0745729
Sgpl1	-0.643753	0.00333305	0.074585
Ndufs3	0.293805	0.00334243	0.0747564
9630028I04Rik	-0.655503	0.00334745	0.0748301
Zfp65	-0.285531	0.00335091	0.0748692
Aph1c	-1.254	0.00335345	0.0748874
Polq	-0.120865	0.00335523	0.0748888
Gba1	-0.325126	0.00335698	0.0748893
Cep170	-0.315538	0.0033678	0.074989
Rsrp1	-0.602517	0.00336952	0.074989
Mir1902	0.85067	0.0033709	0.074989
Snx11	-0.182566	0.00337109	0.074989
Arsi	-0.918295	0.00337132	0.074989
Ces2g	-0.602699	0.00337295	0.074989
Zglp1	-0.345673	0.0033735	0.074989
Cox20	-0.303172	0.00337875	0.0750673
Pparg	0.581206	0.00338233	0.0751071
Atp6v1a	-0.918143	0.003384	0.0751071
Clybl	0.661329	0.00338889	0.0751775
Gpatch11	-0.243743	0.00339628	0.075285
Sytl5	-0.020784	0.00339732	0.075285
Unk	-0.260955	0.00339893	0.075285
Retsat	0.692926	0.00340612	0.0754017
Zfp268	-0.720658	0.00340767	0.0754017
Dtl	-0.623076	0.00341311	0.0754839
Psd2	-0.129388	0.00342139	0.0755975
Gm7638	0.435917	0.00342172	0.0755975
Thrsp	1.24154	0.00342429	0.075607
Arhgef4	-0.449382	0.0034279	0.075607
Rhoh	-0.61442	0.00342865	0.075607
Ppil2	-0.211939	0.0034291	0.075607
Ampd2	-0.478755	0.0034376	0.0757184
Pi4k2a	-0.740908	0.00343763	0.0757184
Slc25a43	-1.24491	0.00344932	0.0759176
Gm16894	0.125049	0.00345017	0.0759176
Tmem229b	-0.669266	0.00346086	0.0761013
Por	0.59362	0.00346355	0.0761013
Xpr1	-0.313639	0.00346478	0.0761013
Rnasek	-0.266355	0.00346807	0.0761013
Plxnd1	-0.791164	0.00346952	0.0761013
Fam219a	-0.266517	0.00347056	0.0761013
Cpeb4	-0.480633	0.00347138	0.0761013
Trrap	-0.208803	0.0034725	0.0761013
Mkrn1	-0.418559	0.00348466	0.0763294
Tnpo2	-0.230838	0.00348769	0.0763572
5930430L01Rik	0.358818	0.00348986	0.0763663
Vhl	0.465711	0.00349908	0.0765297
Crocc	-0.581182	0.00350684	0.0766416
Satb2	-0.261177	0.00350791	0.0766416
Naa50	-0.490639	0.00350948	0.0766416
Sec61a2	0.496734	0.00351967	0.0768065
Gm30329	-0.537869	0.00352056	0.0768065
Trim68	0.436243	0.00352428	0.0768491
Eef1g	-0.288524	0.0035301	0.0769374
Cd48	-1.26154	0.00353403	0.0769504
[truncated: 529 more rows]
