# Supplementary material for: Synergistic Anti‐Obesity Effect of Akkermansia muciniphila AKM Lab‐01 and Garcinia cambogia Extract via Gut Microbiota Remodeling in Diet‐Induced Obese Mice
Source: Food Sci Nutr. 2026 Jul 28;14(8):e72140. doi: 10.1002/fsn3.72140 (PMC13415990; doi:10.1002/fsn3.72140)
Supplement: Supplementary file 3 — Table S2: KEGG pathway enrichment analysis of differentially expressed genes (DEGs) between the HFD control and AKM Lab‐01 + GCE combination groups. [file FSN3-14-e72140-s004.xlsx]

## Sheet: Sheet1
Supplementary Table S2. KEGG pathway enrichment analysis of differentially expressed genes (DEGs) between the HFD control and AKM Lab-01 + GCE combination groups.
ID	Description	GeneRatio	BgRatio	pvalue	p.adjust	qvalue	Count
mmu04380	Osteoclast differentiation - Mus musculus (house mouse)	49/1153	136/10569	6.28822e-15	2.21974e-12	1.46284e-12	49
mmu04142	Lysosome - Mus musculus (house mouse)	45/1153	136/10569	2.61071e-12	3.70849e-10	2.44395e-10	45
mmu04666	Fc gamma R-mediated phagocytosis - Mus musculus (house mouse)	36/1153	94/10569	3.15169e-12	3.70849e-10	2.44395e-10	36
mmu05132	Salmonella infection - Mus musculus (house mouse)	64/1153	253/10569	5.52625e-11	4.23239e-09	2.7892e-09	64
mmu04662	B cell receptor signaling pathway - Mus musculus (house mouse)	32/1153	84/10569	5.99489e-11	4.23239e-09	2.7892e-09	32
mmu04110	Cell cycle - Mus musculus (house mouse)	46/1153	157/10569	1.66613e-10	9.80242e-09	6.45992e-09	46
mmu03030	DNA replication - Mus musculus (house mouse)	19/1153	36/10569	6.32318e-10	2.80229e-08	1.84675e-08	19
mmu05135	Yersinia infection - Mus musculus (house mouse)	41/1153	136/10569	6.35081e-10	2.80229e-08	1.84675e-08	41
mmu05415	Diabetic cardiomyopathy - Mus musculus (house mouse)	53/1153	217/10569	9.52832e-09	3.73722e-07	2.46288e-07	53
mmu01100	Metabolic pathways - Mus musculus (house mouse)	247/1153	1658/10569	2.83944e-08	1.00232e-06	6.60543e-07	247
mmu04810	Regulation of actin cytoskeleton - Mus musculus (house mouse)	51/1153	235/10569	9.7011e-07	3.11317e-05	2.05162e-05	51
mmu05100	Bacterial invasion of epithelial cells - Mus musculus (house mouse)	24/1153	77/10569	1.15914e-06	3.4098e-05	2.2471e-05	24
mmu04814	Motor proteins - Mus musculus (house mouse)	43/1153	198/10569	6.68974e-06	0.000181652	0.000119711	43
mmu04670	Leukocyte transendothelial migration - Mus musculus (house mouse)	30/1153	119/10569	7.87743e-06	0.000198624	0.000130896	30
mmu04148	Efferocytosis - Mus musculus (house mouse)	37/1153	163/10569	1.01642e-05	0.000239197	0.000157634	37
mmu04144	Endocytosis - Mus musculus (house mouse)	53/1153	270/10569	1.37191e-05	0.000302677	0.000199468	53
mmu04218	Cellular senescence - Mus musculus (house mouse)	38/1153	183/10569	6.40633e-05	0.00121132	0.000798275	38
mmu04611	Platelet activation - Mus musculus (house mouse)	29/1153	126/10569	6.89141e-05	0.00121132	0.000798275	29
mmu03430	Mismatch repair - Mus musculus (house mouse)	10/1153	23/10569	6.91244e-05	0.00121132	0.000798275	10
mmu04650	Natural killer cell mediated cytotoxicity - Mus musculus (house mouse)	28/1153	120/10569	7.07154e-05	0.00121132	0.000798275	28
mmu05205	Proteoglycans in cancer - Mus musculus (house mouse)	41/1153	204/10569	7.30621e-05	0.00121132	0.000798275	41
mmu00020	Citrate cycle (TCA cycle) - Mus musculus (house mouse)	12/1153	32/10569	7.54929e-05	0.00121132	0.000798275	12
mmu04062	Chemokine signaling pathway - Mus musculus (house mouse)	39/1153	194/10569	0.000107987	0.00165736	0.00109222	39
mmu05140	Leishmaniasis - Mus musculus (house mouse)	19/1153	70/10569	0.000123934	0.00182286	0.00120129	19
mmu05020	Prion disease - Mus musculus (house mouse)	50/1153	273/10569	0.000151547	0.00213984	0.00141019	50
mmu04933	AGE-RAGE signaling pathway in diabetic complications - Mus musculus (house mouse)	24/1153	101/10569	0.000168789	0.00229164	0.00151022	24
mmu00640	Propanoate metabolism - Mus musculus (house mouse)	11/1153	31/10569	0.000265997	0.00345634	0.00227778	11
mmu00280	Valine, leucine and isoleucine degradation - Mus musculus (house mouse)	16/1153	57/10569	0.000274158	0.00345634	0.00227778	16
mmu04210	Apoptosis - Mus musculus (house mouse)	29/1153	136/10569	0.00028436	0.00346135	0.00228107	29
mmu04530	Tight junction - Mus musculus (house mouse)	34/1153	170/10569	0.00032225	0.00378664	0.00249544	34
mmu04914	Progesterone-mediated oocyte maturation - Mus musculus (house mouse)	22/1153	93/10569	0.000332537	0.00378664	0.00249544	22
mmu04820	Cytoskeleton in muscle cells - Mus musculus (house mouse)	43/1153	233/10569	0.000362474	0.00399854	0.00263509	43
mmu04064	NF-kappa B signaling pathway - Mus musculus (house mouse)	24/1153	107/10569	0.000425737	0.00455409	0.00300121	24
mmu00190	Oxidative phosphorylation - Mus musculus (house mouse)	29/1153	141/10569	0.000535659	0.00547687	0.00360933	29
mmu04664	Fc epsilon RI signaling pathway - Mus musculus (house mouse)	17/1153	66/10569	0.000543032	0.00547687	0.00360933	17
mmu01200	Carbon metabolism - Mus musculus (house mouse)	26/1153	123/10569	0.000660872	0.00630507	0.00415512	26
mmu04114	Oocyte meiosis - Mus musculus (house mouse)	26/1153	123/10569	0.000660872	0.00630507	0.00415512	26
mmu04926	Relaxin signaling pathway - Mus musculus (house mouse)	27/1153	131/10569	0.000793149	0.00736794	0.00485557	27
mmu04015	Rap1 signaling pathway - Mus musculus (house mouse)	39/1153	215/10569	0.000941095	0.00851812	0.00561355	39
mmu05221	Acute myeloid leukemia - Mus musculus (house mouse)	17/1153	70/10569	0.00111707	0.00985818	0.00649667	17
mmu05166	Human T-cell leukemia virus 1 infection - Mus musculus (house mouse)	43/1153	247/10569	0.0012566	0.0106281	0.00700406	43
mmu00562	Inositol phosphate metabolism - Mus musculus (house mouse)	18/1153	77/10569	0.00129931	0.0106281	0.00700406	18
mmu04721	Synaptic vesicle cycle - Mus musculus (house mouse)	18/1153	77/10569	0.00129931	0.0106281	0.00700406	18
mmu04010	MAPK signaling pathway - Mus musculus (house mouse)	50/1153	299/10569	0.00132475	0.0106281	0.00700406	50
mmu05163	Human cytomegalovirus infection - Mus musculus (house mouse)	44/1153	256/10569	0.00144604	0.0113434	0.00747543	44
mmu05016	Huntington disease - Mus musculus (house mouse)	51/1153	308/10569	0.00148615	0.0114046	0.00751577	51
mmu05170	Human immunodeficiency virus 1 infection - Mus musculus (house mouse)	42/1153	243/10569	0.00164196	0.0123321	0.00812704	42
mmu05208	Chemical carcinogenesis - reactive oxygen species - Mus musculus (house mouse)	40/1153	229/10569	0.0017126	0.0125948	0.00830011	40
mmu05152	Tuberculosis - Mus musculus (house mouse)	33/1153	180/10569	0.00187262	0.0134905	0.00889041	33
mmu05214	Glioma - Mus musculus (house mouse)	17/1153	75/10569	0.00249227	0.0174055	0.0114705	17
mmu04932	Non-alcoholic fatty liver disease - Mus musculus (house mouse)	30/1153	162/10569	0.00251468	0.0174055	0.0114705	30
mmu05212	Pancreatic cancer - Mus musculus (house mouse)	17/1153	76/10569	0.00289171	0.0192598	0.0126925	17
mmu05220	Chronic myeloid leukemia - Mus musculus (house mouse)	17/1153	76/10569	0.00289171	0.0192598	0.0126925	17
mmu04370	VEGF signaling pathway - Mus musculus (house mouse)	14/1153	58/10569	0.00316102	0.0202878	0.0133699	14
mmu04070	Phosphatidylinositol signaling system - Mus musculus (house mouse)	20/1153	96/10569	0.00316428	0.0202878	0.0133699	20
mmu05012	Parkinson disease - Mus musculus (house mouse)	45/1153	274/10569	0.00321846	0.0202878	0.0133699	45
mmu05010	Alzheimer disease - Mus musculus (house mouse)	60/1153	389/10569	0.00337148	0.0208738	0.0137561	60
mmu04714	Thermogenesis - Mus musculus (house mouse)	40/1153	238/10569	0.00350767	0.0208738	0.0137561	40
mmu04066	HIF-1 signaling pathway - Mus musculus (house mouse)	23/1153	117/10569	0.00354786	0.0208738	0.0137561	23
mmu05165	Human papillomavirus infection - Mus musculus (house mouse)	56/1153	359/10569	0.00354997	0.0208738	0.0137561	56
mmu04613	Neutrophil extracellular trap formation - Mus musculus (house mouse)	36/1153	209/10569	0.00360709	0.0208738	0.0137561	36
mmu05200	Pathways in cancer - Mus musculus (house mouse)	80/1153	549/10569	0.00387526	0.022064	0.0145405	80
mmu05231	Choline metabolism in cancer - Mus musculus (house mouse)	20/1153	98/10569	0.00405773	0.0224075	0.0147668	20
mmu05223	Non-small cell lung cancer - Mus musculus (house mouse)	16/1153	72/10569	0.00406254	0.0224075	0.0147668	16
mmu04625	C-type lectin receptor signaling pathway - Mus musculus (house mouse)	22/1153	112/10569	0.0043331	0.023393	0.0154163	22
mmu03440	Homologous recombination - Mus musculus (house mouse)	11/1153	42/10569	0.00437376	0.023393	0.0154163	11
mmu05022	Pathways of neurodegeneration - multiple diseases - Mus musculus (house mouse)	71/1153	481/10569	0.00462789	0.0243828	0.0160686	71
mmu04072	Phospholipase D signaling pathway - Mus musculus (house mouse)	27/1153	149/10569	0.00545234	0.0279608	0.0184266	27
mmu04722	Neurotrophin signaling pathway - Mus musculus (house mouse)	23/1153	121/10569	0.00546543	0.0279608	0.0184266	23
mmu05161	Hepatitis B - Mus musculus (house mouse)	29/1153	164/10569	0.0058163	0.0293308	0.0193294	29
mmu04979	Cholesterol metabolism - Mus musculus (house mouse)	12/1153	50/10569	0.00637858	0.0317132	0.0208994	12
mmu05167	Kaposi sarcoma-associated herpesvirus infection - Mus musculus (house mouse)	37/1153	224/10569	0.00648155	0.0317776	0.0209419	37
mmu04510	Focal adhesion - Mus musculus (house mouse)	34/1153	202/10569	0.00660738	0.0319507	0.021056	34
mmu04620	Toll-like receptor signaling pathway - Mus musculus (house mouse)	20/1153	104/10569	0.00806755	0.0379712	0.0250235	20
mmu04925	Aldosterone synthesis and secretion - Mus musculus (house mouse)	20/1153	104/10569	0.00806755	0.0379712	0.0250235	20
mmu04145	Phagosome - Mus musculus (house mouse)	31/1153	183/10569	0.00840747	0.0385748	0.0254213	31
mmu03420	Nucleotide excision repair - Mus musculus (house mouse)	13/1153	58/10569	0.00847857	0.0385748	0.0254213	13
mmu04723	Retrograde endocannabinoid signaling - Mus musculus (house mouse)	27/1153	154/10569	0.00852362	0.0385748	0.0254213	27
mmu01210	2-Oxocarboxylic acid metabolism - Mus musculus (house mouse)	9/1153	34/10569	0.00891755	0.0398468	0.0262595	9
mmu04014	Ras signaling pathway - Mus musculus (house mouse)	38/1153	237/10569	0.00950854	0.0419564	0.0276498	38
mmu03410	Base excision repair - Mus musculus (house mouse)	11/1153	47/10569	0.010732	0.0467705	0.0308224	11
mmu05134	Legionellosis - Mus musculus (house mouse)	13/1153	60/10569	0.0113178	0.0487218	0.0321083	13
