# Supplementary material for: Synergistic Anti‐Obesity Effect of Akkermansia muciniphila AKM Lab‐01 and Garcinia cambogia Extract via Gut Microbiota Remodeling in Diet‐Induced Obese Mice
Source: Food Sci Nutr. 2026 Jul 28;14(8):e72140. doi: 10.1002/fsn3.72140 (PMC13415990; doi:10.1002/fsn3.72140)
Supplement: Supplementary file 4 — Table S3: Analysis of Relative Gut Microbiota Abundance. [file FSN3-14-e72140-s003.xlsx]

## Sheet: Sheet1
Supplementary table S3. Analysis of Relative Gut Microbiota Abundance
ID	Kruskal-Wallis pvalue	HFD_Control mean	AKM_Lab_01 mean	GCE mean	AKM_Lab_01_GCE mean	AKM_Lab_01 - AKM_Lab_01_GCE Dunn pvalue	AKM_Lab_01 - GCE Dunn pvalue	AKM_Lab_01_GCE - GCE Dunn pvalue	AKM_Lab_01 - HFD_Control Dunn pvalue	AKM_Lab_01_GCE - HFD_Control Dunn pvalue	GCE - HFD_Control Dunn pvalue	Taxonomy level
Acidobacteriota	0.0137934	0.000678	0.000892	0.000918	0.000462	0.00947602	0.809775	0.00458111	0.134188	0.272818	0.0821217	phylum
Actinomycetota	0.409583	0.049696	0.052778	0.067728	0.068276	1	1	1	1	1	1	phylum
Aquificota	0.0697744	0.000108	0.000112	9.4e-05	7e-05	1	1	1	1	1	1	phylum
Armatimonadota	0.035064	4e-05	5.2e-05	5e-05	3.4e-05	0.0117419	0.846308	0.0200198	0.108267	0.360834	0.157891	phylum
Artverviricota	0.391625	4e-06	0	0	0	1	1	1	1	1	1	phylum
Atribacterota	0.165302	2.6e-05	2.6e-05	2.4e-05	1.4e-05	1	1	1	1	1	1	phylum
Bacillota	0.463532	0.538894	0.486442	0.523504	0.478904	1	1	1	1	1	1	phylum
Bacteroidota	0.196786	0.083904	0.10053	0.146482	0.052908	1	1	1	1	1	1	phylum
Balneolota	0.143821	5.6e-05	5e-05	4.8e-05	3.4e-05	1	1	1	1	1	1	phylum
Bdellovibrionota	0.224834	0.000196	0.000202	0.000222	0.000168	1	1	1	1	1	1	phylum
Caldisericota	0.772816	0	2e-06	2e-06	2e-06	1	1	1	1	1	1	phylum
Calditrichota	0.143075	1.8e-05	1.6e-05	1.8e-05	1e-05	1	1	1	1	1	1	phylum
Campylobacterota	0.873629	0.001328	0.001316	0.001426	0.001024	1	1	1	1	1	1	phylum
Candidatus Absconditibacteriota	0.391625	0	1e-05	0	0	1	1	1	1	1	1	phylum
Candidatus Bipolaricaulota	0.060904	1e-05	1.6e-05	1.4e-05	8e-06	1	1	1	1	1	1	phylum
Candidatus Cloacimonadota	0.663175	4e-06	2e-06	6e-06	4e-06	1	1	1	1	1	1	phylum
Candidatus Fervidibacterota	0.4257	6e-06	8e-06	1e-05	6e-06	1	1	1	1	1	1	phylum
Candidatus Omnitrophota	0.0087644	1.8e-05	2e-05	2.2e-05	8e-06	0.00621537	0.699025	0.00179118	0.532255	0.0347181	0.311919	phylum
Candidatus Saccharibacteria	0.401885	3.6e-05	2.2e-05	4.4e-05	4.8e-05	1	1	1	1	1	1	phylum
Chlamydiota	0.479841	7e-05	7e-05	7.6e-05	5.6e-05	1	1	1	1	1	1	phylum
Chlorobiota	0.0405447	0.000214	0.000238	0.000268	0.000144	0.0712973	0.346106	0.00603732	0.389012	0.346106	0.0712973	phylum
Chloroflexota	0.0115522	0.000436	0.000508	0.0005	0.000286	0.00349084	0.830256	0.00680027	0.113876	0.180298	0.17174	phylum
Chordata	0.00652424	0.01174	0.002294	0.00177	0.001522	0.148808	0.556401	0.392242	0.0542288	0.000755076	0.0119641	phylum
Chrysiogenota	0.477966	2.6e-05	2.6e-05	3e-05	2e-05	1	1	1	1	1	1	phylum
Cyanobacteriota	0.195198	0.001856	0.001904	0.001876	0.00125	1	1	1	1	1	1	phylum
Deferribacterota	0.196786	0.033038	0.060602	0.01135	0.023352	1	1	1	1	1	1	phylum
Deinococcota	0.010793	0.000716	0.000964	0.000992	0.000468	0.00497952	0.978662	0.00540901	0.0972636	0.250107	0.10278	phylum
Dictyoglomota	0.774393	1e-05	1e-05	1e-05	1.2e-05	1	1	1	1	1	1	phylum
Elusimicrobiota	0.26273	4.6e-05	5e-05	4.4e-05	3.4e-05	1	1	1	1	1	1	phylum
Fibrobacterota	0.0496585	2.8e-05	3.4e-05	3.2e-05	1.6e-05	0.00981962	0.715213	0.0266058	0.273695	0.136876	0.465556	phylum
Fidelibacterota	0.132205	1e-05	1.4e-05	1.4e-05	8e-06	1	1	1	1	1	1	phylum
Fusobacteriota	0.072568	0.000688	0.000642	0.000556	0.000448	1	1	1	1	1	1	phylum
Gemmatimonadota	0.0390984	9.8e-05	0.000132	0.000144	7.4e-05	0.0238	0.850593	0.0143371	0.138877	0.435181	0.0952467	phylum
Ignavibacteriota	0.0450599	4e-05	4e-05	4e-05	2.2e-05	0.022182	0.934113	0.0177925	1	0.022182	0.934113	phylum
Kiritimatiellota	0.0357364	5.4e-05	7e-05	8.4e-05	4e-05	0.0433343	0.500635	0.00706075	0.257859	0.373999	0.0710815	phylum
Kitrinoviricota	0.391625	0	2e-06	0	0	1	1	1	1	1	1	phylum
Lentisphaerota	0.0964723	6e-06	6e-06	1e-05	2e-06	1	1	1	1	1	1	phylum
Methanobacteriota	0.0388174	0.00137	0.001566	0.001648	0.001016	0.0283531	0.708176	0.0102679	0.199374	0.363334	0.0973895	phylum
Mycoplasmatota	0.502483	0.000558	0.000448	0.000416	0.000382	1	1	1	1	1	1	phylum
Myxococcota	0.0255422	0.001142	0.001472	0.001542	0.000756	0.0129019	0.914833	0.00950296	0.141429	0.309641	0.114696	phylum
Negarnaviricota	0.516363	6e-06	6e-06	6e-06	2e-06	1	1	1	1	1	1	phylum
Nitrososphaerota	0.580167	3.2e-05	3.6e-05	3.8e-05	3.6e-05	1	1	1	1	1	1	phylum
Nitrospinota	0.0696883	1.4e-05	2e-05	1.6e-05	1e-05	1	1	1	1	1	1	phylum
Nitrospirota	0.280791	0.000114	0.00011	0.000106	9.2e-05	1	1	1	1	1	1	phylum
Nucleocytoviricota	0.828744	3.4e-05	3.2e-05	2.6e-05	3e-05	1	1	1	1	1	1	phylum
Peploviricota	0.127154	1.2e-05	1e-05	1.2e-05	6e-06	1	1	1	1	1	1	phylum
Pisuviricota	0.498305	2e-06	4e-06	0	2e-06	1	1	1	1	1	1	phylum
Planctomycetota	0.0492389	0.001188	0.001308	0.001354	0.000774	0.0246602	0.768598	0.011057	0.349212	0.190004	0.218575	phylum
Preplasmiviricota	0.499406	2e-06	0	4e-06	6e-06	1	1	1	1	1	1	phylum
Promethearchaeota	0.0814802	6e-06	4e-06	1e-05	2e-06	1	1	1	1	1	1	phylum
Pseudomonadota	0.0711728	0.057674	0.06351	0.065092	0.040852	1	1	1	1	1	1	phylum
Rhodothermota	0.0244092	0.00014	0.000198	0.000202	9.6e-05	0.0126992	0.935927	0.0100971	0.120134	0.348303	0.102133	phylum
Spirochaetota	0.10374	0.001614	0.00166	0.00159	0.001056	1	1	1	1	1	1	phylum
Synergistota	0.0104412	0.000722	0.000906	0.000982	0.00038	0.00544398	0.8726	0.00328346	0.181449	0.148961	0.134481	phylum
Thermodesulfobacteriota	0.0683429	0.19926	0.21552	0.163872	0.319886	1	1	1	1	1	1	phylum
Thermodesulfobiota	0.0840689	1e-05	8e-06	1.4e-05	6e-06	1	1	1	1	1	1	phylum
Thermomicrobiota	0.023425	2.2e-05	2.8e-05	2.6e-05	1.4e-05	0.00442856	0.593614	0.0207613	0.109417	0.213101	0.285875	phylum
Thermoplasmatota	0.239515	2.6e-05	3.2e-05	4e-05	2.6e-05	1	1	1	1	1	1	phylum
Thermoproteota	0.0557195	7.8e-05	0.000102	9e-05	7e-05	1	1	1	1	1	1	phylum
Thermosulfidibacterota	0.210176	6e-06	4e-06	0	2e-06	1	1	1	1	1	1	phylum
Thermotogota	0.0768408	0.000196	0.000176	0.000176	0.000126	1	1	1	1	1	1	phylum
Uroviricota	0.575635	0.000364	0.000276	0.00069	0.000806	1	1	1	1	1	1	phylum
Verrucomicrobiota	0.122362	0.0113	0.002448	0.003636	0.0038	1	1	1	1	1	1	phylum
Vulcanimicrobiota	0.210176	2e-06	6e-06	4e-06	0	1	1	1	1	1	1	phylum
Abyssicoccaceae	0.4257	6e-06	1e-05	8e-06	6e-06	1	1	1	1	1	1	family
Acanthopleuribacteraceae	0.0836428	2.6e-05	3.8e-05	3.2e-05	2e-05	1	1	1	1	1	1	family
Acaryochloridaceae	0.872735	1.8e-05	1.4e-05	2e-05	1.4e-05	1	1	1	1	1	1	family
Acetobacteraceae	0.0711236	0.000534	0.00062	0.000606	0.000376	1	1	1	1	1	1	family
Acholeplasmataceae	0.0104099	5.6e-05	4.2e-05	3.4e-05	3.2e-05	0.0955104	0.19588	0.70867	0.17674	0.00254548	0.00818748	family
Acidaminococcaceae	0.0281807	0.00058	0.000662	0.00063	0.000374	0.00421179	0.538447	0.0246602	0.218575	0.10278	0.538447	family
Acidiferrobacteraceae	0.265955	4.2e-05	4.2e-05	4.2e-05	3e-05	1	1	1	1	1	1	family
Acidilobaceae	0.25107	4e-06	2e-06	0	0	1	1	1	1	1	1	family
Acidilutibacteraceae	0.378527	6e-05	6e-05	6.4e-05	4.2e-05	1	1	1	1	1	1	family
Acidimicrobiaceae	0.158957	2e-06	8e-06	6e-06	2e-06	1	1	1	1	1	1	family
Acidithiobacillaceae	0.0645292	0.000106	0.000124	0.00015	8.4e-05	1	1	1	1	1	1	family
Acidobacteriaceae	0.0304236	0.00025	0.000336	0.00035	0.0002	0.0228458	0.78888	0.0109664	0.126945	0.45341	0.0728091	family
Acidocellaceae	0.571488	4.6e-05	5.2e-05	6e-05	5e-05	1	1	1	1	1	1	family
Acidothermaceae	0.010089	1e-05	1.6e-05	2e-05	6e-06	0.0220168	0.475357	0.0026657	0.129316	0.439361	0.0257079	family
Ackermannviridae	0.998414	1e-05	6e-06	6e-06	8e-06	1	1	1	1	1	1	family
Actinomycetaceae	0.00801528	0.001012	0.001314	0.001298	0.00063	0.00161224	0.59298	0.00881465	0.0777447	0.164602	0.218921	family
Actinopolymorphaceae	0.383516	1.2e-05	1.6e-05	1.2e-05	1e-05	1	1	1	1	1	1	family
Actinopolysporaceae	0.0167011	1.4e-05	2e-05	2.6e-05	1e-05	0.0651378	0.268473	0.00316852	0.233376	0.514013	0.021545	family
Acutalibacteraceae	0.0236681	0.027882	0.036632	0.02528	0.014	0.00275955	0.261651	0.0613688	0.363515	0.0371022	0.830696	family
Adenoviridae	0.391625	0	0	0	2e-06	1	1	1	1	1	1	family
Aerococcaceae	0.00189451	0.000286	0.00028	0.00228	0.006668	0.00174515	0.0282341	0.349031	0.978654	0.00191096	0.0302149	family
Aeromonadaceae	0.0285407	0.001166	0.001458	0.001346	0.000678	0.00461178	0.521245	0.0284126	0.121114	0.199543	0.363515	family
Aestuariivirgaceae	0.0125491	1.2e-05	1.8e-05	2.4e-05	1e-05	0.0812359	0.257083	0.00401637	0.138333	0.793681	0.00891388	family
Afifellaceae	0.0559414	8e-06	1.6e-05	1.4e-05	8e-06	1	1	1	1	1	1	family
Ahrensiaceae	0.0527955	8.2e-05	0.000108	9.8e-05	5.2e-05	1	1	1	1	1	1	family
Akkermansiaceae	0.141497	0.010868	0.001926	0.00309	0.00347	1	1	1	1	1	1	family
Alcaligenaceae	0.0165889	0.001414	0.001654	0.001712	0.00084	0.0119962	0.668929	0.00328346	0.309823	0.134481	0.148961	family
Alcanivoracaceae	0.0182951	0.000114	0.00015	0.000148	8e-05	0.00717019	0.893053	0.0106373	0.0902718	0.3198	0.118872	family
Algiphilaceae	0.0702462	2e-05	2.6e-05	2.2e-05	1.2e-05	1	1	1	1	1	1	family
Aliceevansviridae	0.391625	0	0	0	2e-06	1	1	1	1	1	1	family
Alicyclobacillaceae	0.488235	0.000534	0.000482	0.00044	0.00041	1	1	1	1	1	1	family
Alsobacteraceae	0.0262924	2.2e-05	3.2e-05	3.4e-05	1.4e-05	0.0130944	0.977506	0.012094	0.108024	0.382087	0.10198	family
Alteromonadaceae	0.0991067	0.000256	0.000282	0.000282	0.0002	1	1	1	1	1	1	family
Aminiphilaceae	0.63102	2.4e-05	2.8e-05	1e-05	2e-05	1	1	1	1	1	1	family
Aminithiophilaceae	0.22218	2e-06	1.6e-05	0	0	1	1	1	1	1	1	family
Aminobacteriaceae	0.00945397	0.000114	0.000148	0.00017	6.8e-05	0.00920866	0.707017	0.00288179	0.12594	0.282867	0.0566277	family
Amoebophilaceae	0.761967	2.4e-05	2.8e-05	2.4e-05	2e-05	1	1	1	1	1	1	family
Amorphaceae	0.035806	5.4e-05	7.2e-05	7.6e-05	4e-05	0.0231092	0.807705	0.0119028	0.151776	0.401841	0.093606	family
Anaerohalosphaeraceae	0.720452	1.8e-05	2e-05	1.6e-05	1.4e-05	1	1	1	1	1	1	family
Anaerolineaceae	0.0129837	5.4e-05	7.2e-05	7.6e-05	3.2e-05	0.0044871	0.892359	0.00680173	0.116482	0.20337	0.151461	family
Anaeromyxobacteraceae	0.0221083	0.00011	0.000144	0.000156	6.4e-05	0.0116771	0.767918	0.00484968	0.375997	0.101744	0.237843	family
Anaerotignaceae	0.245489	0.000454	0.000532	0.000486	0.000274	1	1	1	1	1	1	family
Anaerovoracaceae	0.0279761	0.007866	0.008718	0.00812	0.004694	0.0058903	0.748336	0.0149746	0.377618	0.0612713	0.574484	family
Anaplasmataceae	0.0941201	0.000106	0.000118	9e-05	7.8e-05	1	1	1	1	1	1	family
Ancalomicrobiaceae	0.0367792	1e-05	1.6e-05	1.2e-05	6e-06	0.00434865	0.232582	0.0973249	0.0733574	0.288646	0.550596	family
Anoxybacillaceae	0.0149992	0.000516	0.000424	0.000528	0.00034	0.197339	0.125797	0.00480148	0.170767	0.00783932	0.871978	family
Anthocerotibacteraceae	0.549668	1e-05	1e-05	8e-06	8e-06	1	1	1	1	1	1	family
Aphanizomenonaceae	0.743744	3e-05	2.6e-05	3e-05	2.6e-05	1	1	1	1	1	1	family
Aphanothecaceae	0.592765	4.6e-05	4.2e-05	4e-05	3.2e-05	1	1	1	1	1	1	family
Aquaspirillaceae	0.0467253	4.8e-05	5.6e-05	5.2e-05	2.6e-05	0.0121304	0.891567	0.0176918	0.339955	0.120167	0.413396	family
Aquificaceae	0.132534	6e-05	5.8e-05	4.8e-05	3.8e-05	1	1	1	1	1	1	family
Archaeoglobaceae	0.103274	1e-05	1e-05	1.2e-05	6e-06	1	1	1	1	1	1	family
Archangiaceae	0.023059	0.00032	0.000416	0.000434	0.000204	0.00947602	1	0.00947602	0.141279	0.261292	0.141279	family
Arcobacteraceae	0.815944	0.000264	0.000264	0.000254	0.0002	1	1	1	1	1	1	family
Aristaeellaceae	0.00860676	0.000642	0.000776	0.000782	0.00036	0.00354052	0.936023	0.00272912	0.309277	0.0574727	0.272637	family
Atopobiaceae	0.00900466	0.000846	0.001124	0.001138	0.000594	0.00499589	0.872553	0.00300022	0.156478	0.164443	0.114696	family
Atribacteraceae	0.901959	6e-06	4e-06	4e-06	4e-06	1	1	1	1	1	1	family
Atrimonadaceae	0.513153	4e-06	6e-06	2e-06	2e-06	1	1	1	1	1	1	family
Aurantibacillaceae	0.498305	8e-06	8e-06	1e-05	6e-06	1	1	1	1	1	1	family
Aurantimonadaceae	0.0276282	0.00027	0.000296	0.000328	0.000186	0.0275239	0.536446	0.0047695	0.319984	0.226465	0.106812	family
Autographiviridae	0.243	6e-06	1.6e-05	6e-06	1.4e-05	1	1	1	1	1	1	family
Azonexaceae	0.0130569	0.000146	0.000174	0.000174	9.2e-05	0.00436966	0.935708	0.00561424	0.17028	0.139178	0.196828	family
Azospirillaceae	0.0162357	0.00057	0.00071	0.000718	0.00037	0.00421179	0.688278	0.0138684	0.0775214	0.272818	0.172549	family
Bacillaceae	0.117597	0.00785	0.007296	0.007228	0.00506	1	1	1	1	1	1	family
Bacillales Family X. Incertae Sedis	0.0484692	2.2e-05	2.4e-05	2.6e-05	1.4e-05	0.0193623	0.879306	0.0127624	0.627025	0.063945	0.523625	family
Bacteriovoracaceae	0.319569	2.2e-05	2.4e-05	2.4e-05	1.4e-05	1	1	1	1	1	1	family
Bacteroidaceae	0.143604	0.024912	0.02729	0.045382	0.01041	1	1	1	1	1	1	family
Baculoviridae	0.13065	8e-06	1e-05	4e-06	4e-06	1	1	1	1	1	1	family
Baekduiaceae	0.0249435	4.8e-05	5.6e-05	6.2e-05	3.4e-05	0.0196207	0.738862	0.00765583	0.148581	0.374024	0.0754166	family
Balneatrichaceae	0.00690592	1.4e-05	2.4e-05	2e-05	6e-06	0.00112946	0.461629	0.011737	0.0578221	0.174122	0.245692	family
Balneolaceae	0.356646	3.4e-05	3e-05	2.8e-05	2e-05	1	1	1	1	1	1	family
Barnesiellaceae	0.328736	0.000754	0.000822	0.001064	0.000488	1	1	1	1	1	1	family
Bartonellaceae	0.168077	7.8e-05	9.4e-05	8.2e-05	8.2e-05	1	1	1	1	1	1	family
Beijerinckiaceae	0.210964	5e-05	6e-05	6.8e-05	5.2e-05	1	1	1	1	1	1	family
Bernardetiaceae	0.830993	2.8e-05	3.2e-05	3e-05	2.4e-05	1	1	1	1	1	1	family
Beutenbergiaceae	0.209378	4e-05	3.6e-05	5.6e-05	2.4e-05	1	1	1	1	1	1	family
Bicaudaviridae	0.391625	2e-06	0	0	0	1	1	1	1	1	1	family
Bifidobacteriaceae	0.787429	0.002142	0.001534	0.001816	0.002232	1	1	1	1	1	1	family
Blastochloridaceae	0.0310148	2.8e-05	3.4e-05	3.6e-05	1.8e-05	0.0140634	0.889035	0.00945457	0.209216	0.230173	0.162941	family
Blattabacteriaceae	0.460638	6.6e-05	6.4e-05	5.8e-05	4.6e-05	1	1	1	1	1	1	family
Bogoriellaceae	0.0147811	0.000136	0.000172	0.00018	9.8e-05	0.00774566	0.871785	0.00473764	0.170117	0.196658	0.125222	family
Borreliaceae	0.75818	4e-05	4.2e-05	4.2e-05	3.4e-05	1	1	1	1	1	1	family
Boseaceae	0.0370064	0.000142	0.000172	0.000174	0.0001	0.0156013	0.914415	0.0115506	0.216487	0.237131	0.179144	family
Brachyspiraceae	0.504344	8.4e-05	0.00012	6e-05	7.8e-05	1	1	1	1	1	1	family
Bradymonadaceae	0.0174065	2.4e-05	3.4e-05	3.4e-05	1.4e-05	0.00610955	0.932421	0.00788292	0.141601	0.203377	0.166036	family
Brevibacteriaceae	0.039672	0.000198	0.000244	0.000244	0.000152	0.0125313	0.935806	0.0156802	0.197509	0.226994	0.226994	family
Breznakiellaceae	0.0595403	0.00023	0.000212	0.000218	0.000114	1	1	1	1	1	1	family
Brucellaceae	0.264237	0.000174	0.000182	0.000168	0.000102	1	1	1	1	1	1	family
Bruguierivoracaceae	0.0825821	0.000162	0.000174	0.000146	0.00011	1	1	1	1	1	1	family
Bryobacteraceae	0.0371375	2.8e-05	3.4e-05	3.6e-05	1.4e-05	0.0223422	0.679708	0.00698914	0.4409	0.13007	0.236597	family
Budviciaceae	0.752352	3e-05	3e-05	3.4e-05	2.8e-05	1	1	1	1	1	1	family
Burkholderiaceae	0.0686149	0.002182	0.002566	0.002622	0.001696	1	1	1	1	1	1	family
Butyricicoccaceae	0.0103315	0.001574	0.002244	0.001946	0.000954	0.0019337	0.556549	0.0119962	0.0777447	0.181449	0.239615	family
Caldicellulosiruptoraceae	0.466343	0.000136	0.000138	0.000126	0.000102	1	1	1	1	1	1	family
Caldilineaceae	0.745097	2.2e-05	2.4e-05	2.4e-05	1.8e-05	1	1	1	1	1	1	family
Caldisericaceae	0.772816	0	2e-06	2e-06	2e-06	1	1	1	1	1	1	family
Caldisphaeraceae	0.391625	2e-06	0	0	0	1	1	1	1	1	1	family
Calditerrivibrionaceae	0.575411	1.6e-05	1.6e-05	1.2e-05	1e-05	1	1	1	1	1	1	family
Calditrichaceae	0.143075	1.8e-05	1.6e-05	1.8e-05	1e-05	1	1	1	1	1	1	family
Calotrichaceae	0.384831	1.6e-05	2e-05	2e-05	1.4e-05	1	1	1	1	1	1	family
Caminicellaceae	0.811214	8e-06	1e-05	8e-06	1e-05	1	1	1	1	1	1	family
Campylobacteraceae	0.519356	0.00046	0.00043	0.000586	0.000358	1	1	1	1	1	1	family
Candidatus Babeliaceae	0.391625	0	2e-06	0	0	1	1	1	1	1	1	family
Candidatus Bipolaricaulaceae	0.0358592	1.4e-05	1.8e-05	2e-05	6e-06	0.0232912	0.645898	0.00637016	0.472807	0.120972	0.239041	family
Candidatus Brocadiaceae	0.0964723	1e-05	1e-05	1e-05	6e-06	1	1	1	1	1	1	family
Candidatus Caldatribacteriaceae	0.453562	1e-05	1.2e-05	1e-05	6e-06	1	1	1	1	1	1	family
Candidatus Chloroheliaceae	0.0680185	8e-06	1e-05	1e-05	4e-06	1	1	1	1	1	1	family
Candidatus Cloacimonadaceae	0.663175	4e-06	2e-06	6e-06	4e-06	1	1	1	1	1	1	family
Candidatus Competibacteraceae	0.25107	0	0	2e-06	4e-06	1	1	1	1	1	1	family
Candidatus Deianiraeaceae	0.172621	1.2e-05	8e-06	8e-06	2e-06	1	1	1	1	1	1	family
Candidatus Desulfofervidaceae	0.348853	2.2e-05	2.2e-05	1.2e-05	8e-06	1	1	1	1	1	1	family
Candidatus Desulforudaceae	0.0752701	6.2e-05	7e-05	6.8e-05	3.8e-05	1	1	1	1	1	1	family
Candidatus Hepatoplasmataceae	0.391625	2e-06	0	0	0	1	1	1	1	1	1	family
Candidatus Hopanoidivoransaceae	0.00795464	8.2e-05	0.000106	0.000106	5.2e-05	0.00311058	0.935733	0.00402802	0.112783	0.170442	0.132279	family
Candidatus Izemoplasmataceae	0.412849	4e-06	8e-06	1e-05	6e-06	1	1	1	1	1	1	family
Candidatus Johnevansiaceae	0.391625	0	0	0	2e-06	1	1	1	1	1	1	family
Candidatus Korobacteraceae	0.0371658	8e-06	1.4e-05	1.4e-05	2e-06	0.0186347	0.79377	0.00894425	0.295713	0.191183	0.191183	family
Candidatus Methanoliparaceae	0.549668	0	2e-06	2e-06	0	1	1	1	1	1	1	family
Candidatus Midichloriaceae	0.808421	1e-05	1e-05	1e-05	8e-06	1	1	1	1	1	1	family
Candidatus Nanopelagicaceae	0.237406	2.4e-05	2.8e-05	2.4e-05	1.8e-05	1	1	1	1	1	1	family
Candidatus Nanosynbacteraceae	0.418653	2.2e-05	1.2e-05	2.6e-05	3.2e-05	1	1	1	1	1	1	family
Candidatus Nucleicultricaceae	0.772816	2e-06	2e-06	2e-06	0	1	1	1	1	1	1	family
Candidatus Palauibacteraceae	0.0585801	4e-05	5.2e-05	5.8e-05	2.8e-05	1	1	1	1	1	1	family
Candidatus Paracaedibacteraceae	0.663175	4e-06	6e-06	4e-06	2e-06	1	1	1	1	1	1	family
Candidatus Pelagibacteraceae	0.846588	3.2e-05	2.4e-05	2.6e-05	2.2e-05	1	1	1	1	1	1	family
Candidatus Poriferihabitaceae	0.397308	1.2e-05	1.8e-05	1.8e-05	1.8e-05	1	1	1	1	1	1	family
Candidatus Poriferisodalaceae	0.0341462	7.4e-05	9e-05	9.6e-05	5e-05	0.0202255	0.745923	0.00814119	0.256766	0.234806	0.144817	family
Candidatus Promineifilaceae	0.014481	9.6e-05	9e-05	9e-05	5e-05	0.0270348	0.869905	0.0175587	0.397446	0.00223411	0.494978	family
Candidatus Pseudothioglobaceae	0.0516565	5.8e-05	5.2e-05	3e-05	3.6e-05	1	1	1	1	1	1	family
Candidatus Puniceispirillaceae	0.516363	6e-06	6e-06	6e-06	2e-06	1	1	1	1	1	1	family
Candidatus Rariloculaceae	0.4257	0	4e-06	4e-06	2e-06	1	1	1	1	1	1	family
Candidatus Rhabdochlamydiaceae	0.391285	1e-05	1.4e-05	1.6e-05	8e-06	1	1	1	1	1	1	family
Candidatus Saccharimonadaceae	0.347497	1.4e-05	1e-05	2.2e-05	1.6e-05	1	1	1	1	1	1	family
Candidatus Spongiisociaceae	0.0481502	1.4e-05	1.6e-05	2e-05	8e-06	0.0539904	0.423473	0.00638503	0.593614	0.163527	0.182198	family
Candidatus Thermobaculaceae	0.0609593	4e-06	1.2e-05	1.2e-05	8e-06	1	1	1	1	1	1	family
Candidatus Uabimicrobiaceae	0.806053	1.8e-05	1.6e-05	1.8e-05	2e-05	1	1	1	1	1	1	family
Capillimicrobiaceae	0.183505	1.4e-05	1.8e-05	2.2e-05	1.2e-05	1	1	1	1	1	1	family
Capsulimonadaceae	0.0248794	2.2e-05	3e-05	2.6e-05	1.2e-05	0.0035555	0.496978	0.0253603	0.165501	0.126434	0.479222	family
Cardiobacteriaceae	0.109081	3.2e-05	2.6e-05	3.8e-05	2.6e-05	1	1	1	1	1	1	family
Carnobacteriaceae	0.0339691	0.000436	0.00034	0.000422	0.000538	0.00355301	0.114559	0.181121	0.0689504	0.272818	0.809775	family
Caryophanaceae	0.103012	0.000972	0.000906	0.000924	0.000704	1	1	1	1	1	1	family
Casimicrobiaceae	0.735591	1.8e-05	1.8e-05	1.8e-05	1.2e-05	1	1	1	1	1	1	family
Casjensviridae	0.283026	4e-06	0	4e-06	0	1	1	1	1	1	1	family
Catalimonadaceae	0.124816	5.6e-05	5e-05	6e-05	2.8e-05	1	1	1	1	1	1	family
Catenulisporaceae	0.00594727	3.2e-05	5.4e-05	6.4e-05	2e-05	0.0169791	0.431471	0.00150438	0.12205	0.400387	0.0196531	family
Caulobacteraceae	0.0126924	0.000962	0.001188	0.001224	0.0006	0.0058903	0.97867	0.00542648	0.120974	0.228927	0.114696	family
Celerinatantimonadaceae	0.283886	2e-06	4e-06	8e-06	6e-06	1	1	1	1	1	1	family
Cellulomonadaceae	0.016769	0.000356	0.000468	0.000462	0.000226	0.00583451	0.935999	0.00743644	0.14835	0.189671	0.172226	family
Cellulosilyticaceae	0.148752	9.4e-05	9.2e-05	8.4e-05	5.8e-05	1	1	1	1	1	1	family
Cellvibrionaceae	0.0269265	0.00015	0.000178	0.000178	0.00011	0.0106968	0.914415	0.014486	0.101225	0.360975	0.125653	family
Cerasicoccaceae	0.366558	1.8e-05	2.6e-05	2e-05	1.2e-05	1	1	1	1	1	1	family
Chamaesiphonaceae	0.498305	8e-06	1e-05	8e-06	6e-06	1	1	1	1	1	1	family
Chelatococcaceae	0.113992	2.4e-05	3.2e-05	3.4e-05	2.2e-05	1	1	1	1	1	1	family
Chitinibacteraceae	0.1093	0.000176	0.000194	0.000196	0.00012	1	1	1	1	1	1	family
Chitinophagaceae	0.15226	0.001054	0.00103	0.001174	0.000674	1	1	1	1	1	1	family
Chlamydiaceae	0.0857817	3.8e-05	3.8e-05	4.2e-05	2.6e-05	1	1	1	1	1	1	family
Chlorobiaceae	0.0350115	0.00021	0.000226	0.000254	0.000134	0.0500111	0.375635	0.00442949	0.519355	0.188332	0.12594	family
Chloroflexaceae	0.060904	1e-05	1.4e-05	1.6e-05	8e-06	1	1	1	1	1	1	family
Chlorogloeopsidaceae	0.366635	6e-06	2e-06	2e-06	6e-06	1	1	1	1	1	1	family
Chloroherpetonaceae	1	1e-05	1e-05	1e-05	1e-05	1	1	1	1	1	1	family
Christensenellaceae	0.0673713	0.000622	0.000634	0.000652	0.000354	1	1	1	1	1	1	family
Chromatiaceae	0.107863	0.00034	0.000356	0.000346	0.000186	1	1	1	1	1	1	family
Chromobacteriaceae	0.0252387	0.000336	0.00043	0.000396	0.000228	0.00576057	0.610521	0.0243364	0.0768516	0.321269	0.207697	family
Chroococcaceae	0.573058	1.2e-05	1e-05	1.2e-05	8e-06	1	1	1	1	1	1	family
Chroococcidiopsidaceae	0.412849	1.4e-05	1.6e-05	1.2e-05	1e-05	1	1	1	1	1	1	family
Chrysiogenaceae	0.477966	2.6e-05	2.6e-05	3e-05	2e-05	1	1	1	1	1	1	family
Chthonomonadaceae	0.663175	4e-06	6e-06	4e-06	2e-06	1	1	1	1	1	1	family
Clostridiaceae	0.0343917	0.025654	0.032882	0.035298	0.016638	0.0119962	1	0.0119962	0.218921	0.199543	0.218921	family
Clostridiales Family XVI. Incertae Sedis	0.125028	9.8e-05	9e-05	8.4e-05	4.8e-05	1	1	1	1	1	1	family
Clostridiales Family XVII. Incertae Sedis	0.00798809	0.000348	0.000422	0.00041	0.000184	0.00226928	0.851319	0.00416896	0.172064	0.0916188	0.23873	family
Cohaesibacteraceae	0.0941555	3.6e-05	3.8e-05	5e-05	2.6e-05	1	1	1	1	1	1	family
Coleofasciculaceae	0.0811129	3e-05	2.6e-05	2.2e-05	1.2e-05	1	1	1	1	1	1	family
Colwelliaceae	0.667217	0.00013	0.00012	0.000146	9.8e-05	1	1	1	1	1	1	family
Comamonadaceae	0.0198568	0.002422	0.00309	0.00319	0.001612	0.0102679	0.914833	0.00750379	0.134334	0.284868	0.108676	family
Conexibacteraceae	0.0732395	4.8e-05	5.8e-05	5.8e-05	4e-05	1	1	1	1	1	1	family
Conexivisphaeraceae	0.391625	2e-06	0	0	0	1	1	1	1	1	1	family
Coprobacillaceae	0.224924	0.001102	0.000524	0.001042	0.000486	1	1	1	1	1	1	family
Coraliomargaritaceae	0.754035	1.6e-05	2e-05	2e-05	1.8e-05	1	1	1	1	1	1	family
Coralliovaceae	0.149616	6e-06	1.2e-05	1e-05	4e-06	1	1	1	1	1	1	family
Coriobacteriaceae	0.0738675	0.000524	0.000622	0.000592	0.000402	1	1	1	1	1	1	family
Corynebacteriaceae	0.00836215	0.001292	0.001626	0.001638	0.000868	0.00231308	0.708281	0.00752632	0.0691595	0.218921	0.148961	family
Coxiellaceae	0.046015	4.6e-05	5e-05	5.8e-05	3e-05	0.0891817	0.284986	0.00562433	0.564808	0.261007	0.0999904	family
Crocinitomicaceae	0.16844	1.6e-05	1.4e-05	2.4e-05	1.4e-05	1	1	1	1	1	1	family
Cyclobacteriaceae	0.103789	0.000382	0.000356	0.00042	0.000232	1	1	1	1	1	1	family
Cyclonatronaceae	0.0894103	2e-05	2.2e-05	2.2e-05	1e-05	1	1	1	1	1	1	family
Cymatolegaceae	0.203994	3.6e-05	2.6e-05	2e-05	8e-06	1	1	1	1	1	1	family
Cytophagaceae	0.429911	0.000296	0.000306	0.000356	0.000234	1	1	1	1	1	1	family
Deferribacteraceae	0.188126	6e-06	1.4e-05	8e-06	6e-06	1	1	1	1	1	1	family
Defluviitaleaceae	0.139383	0.000108	9e-05	8.8e-05	5.6e-05	1	1	1	1	1	1	family
Dehalococcoidaceae	0.0193222	0.00013	0.000166	0.00016	9.2e-05	0.00292138	0.481811	0.0230564	0.104544	0.176158	0.357666	family
Deinococcaceae	0.0151985	0.000454	0.00061	0.000622	0.00031	0.00542648	0.872553	0.00878923	0.0973895	0.261472	0.134334	family
Demequinaceae	0.04612	2.6e-05	3.8e-05	3.2e-05	1.4e-05	0.00912004	0.721228	0.0244044	0.323097	0.10536	0.527848	family
Demerecviridae	0.548725	0	2e-06	0	6e-06	1	1	1	1	1	1	family
Dermabacteraceae	0.0394139	0.000294	0.00034	0.000336	0.000178	0.00934186	0.830256	0.0170833	0.295989	0.120134	0.406144	family
Dermacoccaceae	0.0225039	6.8e-05	6.8e-05	7.6e-05	3.6e-05	0.0213732	0.626018	0.00529256	0.935264	0.0171932	0.684657	family
Dermatophilaceae	0.130939	2.2e-05	4e-05	3.2e-05	2.2e-05	1	1	1	1	1	1	family
Dermocarpellaceae	0.191046	2e-06	4e-06	8e-06	2e-06	1	1	1	1	1	1	family
Desulfallaceae	0.157217	0.000124	0.000122	0.000118	7.4e-05	1	1	1	1	1	1	family
Desulfarculaceae	0.0229519	8.2e-05	0.000118	0.000132	5.4e-05	0.0278783	0.573328	0.00574217	0.171416	0.405789	0.0535047	family
Desulfatibacillaceae	0.0945861	4.2e-05	4.6e-05	4.8e-05	2.6e-05	1	1	1	1	1	1	family
Desulfitibacteraceae	0.571273	3.4e-05	3.2e-05	3.2e-05	2.2e-05	1	1	1	1	1	1	family
Desulfitobacteriaceae	0.0592022	0.00104	0.001044	0.001008	0.000612	1	1	1	1	1	1	family
Desulfobaccaceae	0.412849	1.2e-05	1.4e-05	1.6e-05	1e-05	1	1	1	1	1	1	family
Desulfobacteraceae	0.103585	9e-05	0.000106	0.000102	6.8e-05	1	1	1	1	1	1	family
Desulfobulbaceae	0.0836895	0.000154	0.00018	0.00019	0.000122	1	1	1	1	1	1	family
Desulfocapsaceae	0.233897	8.8e-05	9.8e-05	0.0001	6.4e-05	1	1	1	1	1	1	family
Desulfococcaceae	0.221284	9.6e-05	0.000102	9.6e-05	6.6e-05	1	1	1	1	1	1	family
Desulfohalobiaceae	0.558524	2e-05	2e-05	1.4e-05	1.6e-05	1	1	1	1	1	1	family
Desulfolunaceae	0.0676786	4.2e-05	4.8e-05	5e-05	2.8e-05	1	1	1	1	1	1	family
Desulfomicrobiaceae	0.107837	0.000114	0.000138	0.000144	9e-05	1	1	1	1	1	1	family
Desulfomonilaceae	0.410833	2.4e-05	2e-05	2e-05	1.4e-05	1	1	1	1	1	1	family
Desulfosarcinaceae	0.0498447	0.000242	0.000266	0.000296	0.000152	0.0414635	0.537218	0.00790995	0.468861	0.188667	0.179804	family
Desulfosudaceae	0.0304115	3.2e-05	4.4e-05	4.4e-05	2e-05	0.00961627	0.912263	0.0131697	0.168418	0.225502	0.205113	family
Desulfotomaculaceae	0.0168302	3.6e-05	4.8e-05	5.4e-05	2.4e-05	0.0306505	0.390291	0.00252215	0.305191	0.255866	0.0595034	family
Desulfovibrionaceae	0.0656221	0.197166	0.213042	0.1613	0.318508	1	1	1	1	1	1	family
Desulfurobacteriaceae	0.0950741	2.6e-05	2.2e-05	2.2e-05	1.2e-05	1	1	1	1	1	1	family
Desulfurococcaceae	0.0680185	8e-06	1e-05	1e-05	4e-06	1	1	1	1	1	1	family
Desulfuromonadaceae	0.0343782	0.000188	0.000236	0.00026	0.000134	0.0258576	0.747324	0.0107564	0.15476	0.420574	0.0809695	family
Dethiobacteraceae	0.0253129	7.2e-05	5.4e-05	5.6e-05	3.2e-05	0.157396	0.827803	0.102805	0.102805	0.00232458	0.157396	family
Dethiosulfovibrionaceae	0.0131116	0.000142	0.000178	0.000188	9e-05	0.00802838	0.768344	0.00322521	0.23873	0.14083	0.14083	family
Devosiaceae	0.0363814	0.000338	0.000448	0.00044	0.000256	0.0184122	0.97863	0.0197832	0.0914964	0.503071	0.0967596	family
Dictyoglomaceae	0.774393	1e-05	1e-05	1e-05	1.2e-05	1	1	1	1	1	1	family
Dietziaceae	0.914791	9.4e-05	0.0001	0.00011	9.8e-05	1	1	1	1	1	1	family
Dissulfurispiraceae	0.167774	2e-06	8e-06	6e-06	1e-05	1	1	1	1	1	1	family
Dongiaceae	0.0796093	3.6e-05	4.6e-05	4.2e-05	3.2e-05	1	1	1	1	1	1	family
Dysgonomonadaceae	0.144238	0.000532	0.000524	0.000646	0.000324	1	1	1	1	1	1	family
Ectothiorhodospiraceae	0.0192376	0.000268	0.00036	0.000382	0.000192	0.0199227	0.649212	0.00539158	0.148503	0.377259	0.0574727	family
Eggerthellaceae	0.262082	0.00782	0.005878	0.006888	0.012462	1	1	1	1	1	1	family
Egibacteraceae	0.110866	1.2e-05	1.2e-05	1e-05	4e-06	1	1	1	1	1	1	family
Egicoccaceae	0.0941406	1.6e-05	1.8e-05	1.8e-05	1e-05	1	1	1	1	1	1	family
Elioraeaceae	0.366635	8e-06	4e-06	4e-06	8e-06	1	1	1	1	1	1	family
Elusimicrobiaceae	0.058021	2.8e-05	3.2e-05	3.2e-05	2e-05	1	1	1	1	1	1	family
Emcibacteraceae	0.0847267	7.8e-05	7e-05	6e-05	4.4e-05	1	1	1	1	1	1	family
Endomicrobiaceae	0.465682	2e-05	1.6e-05	1.2e-05	1.4e-05	1	1	1	1	1	1	family
Endozoicomonadaceae	0.174165	0.000118	0.000116	0.000108	7.6e-05	1	1	1	1	1	1	family
Enterobacteriaceae	0.459497	0.010094	0.008092	0.008844	0.00741	1	1	1	1	1	1	family
Enterococcaceae	0.0508492	0.004746	0.005868	0.00463	0.003222	1	1	1	1	1	1	family
Entomoplasmataceae	0.59871	1.6e-05	1e-05	1.4e-05	1.2e-05	1	1	1	1	1	1	family
Erwiniaceae	0.212008	0.000762	0.000806	0.000798	0.00057	1	1	1	1	1	1	family
Erysipelotrichaceae	0.17603	0.095444	0.036982	0.062776	0.160916	1	1	1	1	1	1	family
Erythrobacteraceae	0.0261474	0.000542	0.00068	0.00073	0.000404	0.0186335	0.728163	0.00692658	0.190171	0.297082	0.0973895	family
Eubacteriaceae	0.101176	0.003362	0.003166	0.00304	0.001986	1	1	1	1	1	1	family
Euzebyaceae	0.0256647	2.2e-05	2.6e-05	2.8e-05	1.4e-05	0.0115029	0.838881	0.00632645	0.352638	0.110142	0.257294	family
Fastidiosibacteraceae	0.498305	4e-06	2e-06	2e-06	0	1	1	1	1	1	1	family
Ferrimonadaceae	0.0243279	6.2e-05	7.6e-05	7.6e-05	3.6e-05	0.0107536	0.890929	0.00719388	0.227533	0.178991	0.178991	family
Ferroplasmaceae	0.515401	1e-05	1.2e-05	1.4e-05	1e-05	1	1	1	1	1	1	family
Ferrovaceae	0.223971	8e-06	1e-05	6e-06	2e-06	1	1	1	1	1	1	family
Fervidobacteriaceae	0.653293	3.8e-05	3.8e-05	3.4e-05	3.4e-05	1	1	1	1	1	1	family
Fibrobacteraceae	0.0496585	2.8e-05	3.4e-05	3.2e-05	1.6e-05	0.00981962	0.715213	0.0266058	0.273695	0.136876	0.465556	family
Fictibacillaceae	0.154134	0.000144	0.000134	0.000118	8.6e-05	1	1	1	1	1	1	family
Fidelibacteraceae	0.132205	1e-05	1.4e-05	1.4e-05	8e-06	1	1	1	1	1	1	family
Filifactoraceae	0.397019	9e-05	6.2e-05	9.8e-05	6.2e-05	1	1	1	1	1	1	family
Fimbriimonadaceae	0.13065	1.2e-05	1.8e-05	1.8e-05	1.8e-05	1	1	1	1	1	1	family
Flammeovirgaceae	0.485437	9.2e-05	9.4e-05	9.8e-05	7.2e-05	1	1	1	1	1	1	family
Flavobacteriaceae	0.132131	0.003658	0.003528	0.003838	0.002486	1	1	1	1	1	1	family
Flectobacillaceae	0.230048	1.6e-05	1.2e-05	2.8e-05	1.4e-05	1	1	1	1	1	1	family
Flexistipitaceae	0.547513	8e-06	1.2e-05	6e-06	6e-06	1	1	1	1	1	1	family
Fluviibacteraceae	0.492038	1.6e-05	2.6e-05	1.8e-05	1.6e-05	1	1	1	1	1	1	family
Fontisphaeraceae	0.0423663	1.8e-05	2.2e-05	2.4e-05	1.2e-05	0.0231058	0.726722	0.00876284	0.382269	0.162126	0.221249	family
Francisellaceae	0.605803	0.000134	0.000206	8.2e-05	0.0001	1	1	1	1	1	1	family
Frankiaceae	0.0125121	0.000104	0.00014	0.00015	7.2e-05	0.017973	0.536291	0.00283943	0.17028	0.3198	0.0466198	family
Fulvivirgaceae	0.101968	0.000104	0.000102	9.8e-05	5.8e-05	1	1	1	1	1	1	family
Fusobacteriaceae	0.15626	0.000414	0.000366	0.000334	0.000288	1	1	1	1	1	1	family
Gallaecimonadaceae	0.0235417	5.6e-05	7.6e-05	7.4e-05	3.6e-05	0.00825983	0.847279	0.0143385	0.0932884	0.335568	0.137356	family
Gallionellaceae	0.168544	6.6e-05	6.8e-05	7e-05	4.8e-05	1	1	1	1	1	1	family
Gaopeijiaceae	0.135945	1.2e-05	1.6e-05	1.8e-05	1e-05	1	1	1	1	1	1	family
Geitlerinemataceae	0.383516	1.2e-05	1.2e-05	1.6e-05	1e-05	1	1	1	1	1	1	family
Gemellaceae	0.338906	4.4e-05	3.4e-05	4e-05	2.6e-05	1	1	1	1	1	1	family
Geminicoccaceae	0.0357021	0.000144	0.000168	0.000192	0.0001	0.0437345	0.51872	0.00776902	0.226288	0.419868	0.063554	family
Geminocystaceae	0.535421	9.4e-05	9.2e-05	7.6e-05	8.2e-05	1	1	1	1	1	1	family
Gemmataceae	0.117351	0.000212	0.000226	0.000226	0.00012	1	1	1	1	1	1	family
Gemmatimonadaceae	0.0124387	4.6e-05	6.4e-05	6.6e-05	3.8e-05	0.0132063	0.827538	0.00701743	0.0602389	0.549096	0.0360023	family
Geoalkalibacteraceae	0.138059	7e-05	7.4e-05	7.2e-05	3.6e-05	1	1	1	1	1	1	family
Geobacteraceae	0.0209499	0.000602	0.000728	0.000734	0.000376	0.00638956	0.809845	0.0129019	0.10291	0.272999	0.164443	family
Geochordaceae	0.120079	8e-05	8.6e-05	9.8e-05	6.4e-05	1	1	1	1	1	1	family
Geodermatophilaceae	0.0326098	0.000176	0.00024	0.00022	0.000112	0.00489814	0.520145	0.0299663	0.17174	0.14789	0.469365	family
Geovibrionaceae	0.984939	2e-05	2e-05	2.2e-05	1.8e-05	1	1	1	1	1	1	family
Gloeobacteraceae	0.0220524	3.4e-05	4.4e-05	4.8e-05	2.6e-05	0.0281267	0.540929	0.00500171	0.191487	0.37383	0.0551616	family
Gloeomargaritaceae	0.144377	3.4e-05	2.2e-05	2.6e-05	1.4e-05	1	1	1	1	1	1	family
Glycomycetaceae	0.00886338	3.4e-05	5.6e-05	5.2e-05	2.2e-05	0.00341778	0.765578	0.00855698	0.047847	0.342771	0.0928483	family
Gomontiellaceae	0.0627111	2e-06	4e-06	8e-06	0	1	1	1	1	1	1	family
Gordoniaceae	0.0272612	0.000292	0.000368	0.00038	0.000198	0.0181043	0.747231	0.00723628	0.197339	0.282685	0.107079	family
Gottschalkiaceae	0.765563	1.6e-05	6.4e-05	1.8e-05	1.6e-05	1	1	1	1	1	1	family
Granulosicoccaceae	0.901959	1.4e-05	1.4e-05	1.6e-05	1.4e-05	1	1	1	1	1	1	family
Guptibacillaceae	0.060431	8e-05	7e-05	6.6e-05	3.8e-05	1	1	1	1	1	1	family
Hafniaceae	0.106645	0.00013	0.000142	0.000146	9.2e-05	1	1	1	1	1	1	family
Hahellaceae	0.0063163	6e-05	7.8e-05	7.4e-05	3.8e-05	0.00139339	0.588027	0.00794688	0.0579678	0.193576	0.175659	family
Haladaptataceae	0.0595965	7.6e-05	8e-05	9.4e-05	5.2e-05	1	1	1	1	1	1	family
Halanaerobiaceae	0.690073	5.8e-05	5e-05	5.2e-05	4.6e-05	1	1	1	1	1	1	family
Halieaceae	0.247612	0.0001	0.000112	0.000104	5.8e-05	1	1	1	1	1	1	family
Haliovirgaceae	0.0357639	1.4e-05	1e-05	4e-06	4e-06	0.0686375	0.0686375	1	0.654721	0.0233285	0.0233285	family
Haliscomenobacteraceae	0.127237	7e-05	6.8e-05	8.2e-05	4.6e-05	1	1	1	1	1	1	family
Haloarculaceae	0.0245733	0.000278	0.00034	0.00037	0.00019	0.024175	0.629045	0.00619254	0.179639	0.361522	0.0680103	family
Halobacteriaceae	0.0186657	3.8e-05	5.6e-05	5.4e-05	2.8e-05	0.00708411	0.870358	0.0114173	0.0865947	0.32747	0.121037	family
Halobacteriovoraceae	0.446136	6e-06	8e-06	1e-05	4e-06	1	1	1	1	1	1	family
Halobacteroidaceae	0.0626318	6e-05	5.4e-05	4.6e-05	3.2e-05	1	1	1	1	1	1	family
Halococcaceae	0.663175	1.4e-05	1.6e-05	1.8e-05	1.6e-05	1	1	1	1	1	1	family
Haloferacaceae	0.106842	0.000194	0.000228	0.000236	0.000162	1	1	1	1	1	1	family
Halomonadaceae	0.0305575	0.000852	0.001048	0.001114	0.000594	0.0214873	0.768683	0.00950296	0.156478	0.377618	0.0870598	family
Halothecacae	0.25107	8e-06	1e-05	1e-05	6e-06	1	1	1	1	1	1	family
Halothermotrichaceae	0.307572	4e-05	3e-05	3.2e-05	1.6e-05	1	1	1	1	1	1	family
Halothiobacillaceae	0.267804	1.8e-05	2e-05	2.2e-05	1.4e-05	1	1	1	1	1	1	family
Hapalosiphonaceae	0.772816	8e-06	1e-05	8e-06	8e-06	1	1	1	1	1	1	family
Helicobacteraceae	0.891408	0.000248	0.000268	0.000246	0.000192	1	1	1	1	1	1	family
Heliobacteriaceae	0.0370541	9.8e-05	9.6e-05	0.000112	5.6e-05	0.0457038	0.417912	0.00498244	0.913991	0.0587429	0.35859	family
Herelleviridae	0.540271	2.2e-05	1.2e-05	2e-05	8e-06	1	1	1	1	1	1	family
Hippeaceae	0.366635	8e-06	8e-06	4e-06	4e-06	1	1	1	1	1	1	family
Holophagaceae	0.0114759	0.000316	0.000414	0.00043	0.000184	0.00532214	1	0.00532214	0.107878	0.238376	0.107878	family
Holosporaceae	0.130371	1.2e-05	1.8e-05	1.2e-05	1e-05	1	1	1	1	1	1	family
Hominidae	0.00652424	0.011742	0.002324	0.00185	0.001522	0.148808	0.556401	0.392242	0.0542288	0.000755076	0.0119641	family
Hoyosellaceae	0.0816184	6e-06	8e-06	1.2e-05	2e-06	1	1	1	1	1	1	family
Hujiaoplasmataceae	0.593419	1e-05	6e-06	8e-06	4e-06	1	1	1	1	1	1	family
Hydrogenimonadaceae	0.1057	3.4e-05	4.4e-05	4.4e-05	3.2e-05	1	1	1	1	1	1	family
Hydrogenophilaceae	0.0998015	1.2e-05	8e-06	1.4e-05	4e-06	1	1	1	1	1	1	family
Hydrogenothermaceae	0.0491179	2.4e-05	3.2e-05	2.2e-05	1.4e-05	0.00530431	0.107499	0.238633	0.17674	0.150693	0.795886	family
Hyellaceae	0.391625	1e-05	1e-05	1e-05	8e-06	1	1	1	1	1	1	family
Hymenobacteraceae	0.268332	0.001244	0.001454	0.001624	0.000896	1	1	1	1	1	1	family
Hyphomicrobiaceae	0.210756	0.000126	0.00014	0.000132	9.4e-05	1	1	1	1	1	1	family
Hyphomonadaceae	0.378821	0.000108	0.000106	0.000118	9e-05	1	1	1	1	1	1	family
Iamiaceae	0.0188262	0.000126	0.00017	0.000172	8e-05	0.0079809	0.978622	0.0073694	0.14789	0.227874	0.14053	family
Ichthyobacteriaceae	0.391625	0	0	2e-06	0	1	1	1	1	1	1	family
Idiomarinaceae	0.025084	4.8e-05	5e-05	5.2e-05	2.8e-05	0.0122904	0.847279	0.00701174	0.741281	0.0297399	0.601149	family
Ignatzschineriaceae	0.571883	1.2e-05	2e-05	1e-05	1.2e-05	1	1	1	1	1	1	family
Ignavibacteriaceae	0.166299	1.8e-05	2.2e-05	2e-05	1e-05	1	1	1	1	1	1	family
Ilumatobacteraceae	0.0202296	2e-05	2.8e-05	3e-05	1.8e-05	0.0216938	0.793681	0.0105512	0.071596	0.6213	0.0390925	family
Immundisolibacteraceae	0.0648919	2e-05	1.8e-05	1.6e-05	6e-06	1	1	1	1	1	1	family
Intrasporangiaceae	0.0347665	0.000292	0.000356	0.000378	0.000182	0.0159178	0.830319	0.00866265	0.30873	0.163649	0.21788	family
Isosphaeraceae	0.0229519	0.000206	0.00023	0.000254	0.000118	0.0100404	0.851097	0.00574217	0.469029	0.0642597	0.361885	family
Jatrophihabitantaceae	0.043659	2.6e-05	3.6e-05	3.6e-05	2e-05	0.0167569	0.9335	0.0209681	0.126074	0.38856	0.148086	family
Jiangellaceae	0.0148425	4e-05	4.6e-05	5.2e-05	2.6e-05	0.0132857	0.573618	0.00237562	0.4308	0.0913739	0.176838	family
Jonesiaceae	0.00869844	1e-05	1.2e-05	1.2e-05	2e-06	0.00352267	1	0.00352267	0.595732	0.0169649	0.595732	family
Kaistiaceae	0.176918	2.2e-05	2.6e-05	2.6e-05	1.4e-05	1	1	1	1	1	1	family
Kangiellaceae	0.75264	1.6e-05	1.8e-05	2e-05	1.6e-05	1	1	1	1	1	1	family
Ketobacteraceae	0.198387	2.6e-05	2.6e-05	3.4e-05	1.6e-05	1	1	1	1	1	1	family
Kiloniellaceae	0.196841	2.4e-05	3e-05	2.8e-05	1.8e-05	1	1	1	1	1	1	family
Kineosporiaceae	0.0219978	6e-05	7.6e-05	8e-05	4e-05	0.0109279	0.828524	0.00575204	0.255486	0.159169	0.175825	family
Kiritimatiellaceae	0.00938698	3e-05	4.8e-05	5.6e-05	2.8e-05	0.0259021	0.620573	0.00647479	0.0446796	0.825858	0.0123251	family
Kleczkowskaviridae	0.0743048	2e-06	1.6e-05	2e-06	4e-06	1	1	1	1	1	1	family
Kofleriaceae	0.0131457	3e-05	4.6e-05	4.8e-05	1.8e-05	0.00782666	0.870657	0.00476833	0.128589	0.254383	0.0924692	family
Koleobacteraceae	0.356072	6.4e-05	5.2e-05	4e-05	3.2e-05	1	1	1	1	1	1	family
Kordiimonadaceae	0.0778843	3.8e-05	3.4e-05	3.4e-05	1.8e-05	1	1	1	1	1	1	family
Kosmotogaceae	0.122878	2.2e-05	2.4e-05	2.6e-05	1.4e-05	1	1	1	1	1	1	family
Kribbellaceae	0.0639951	0.000236	0.000272	0.000266	0.000154	1	1	1	1	1	1	family
Kribbibacteriaceae	0.665141	0.003822	0.000558	0.011762	0.029304	1	1	1	1	1	1	family
Ktedonosporobacteraceae	0.4257	1.4e-05	1.4e-05	1.2e-05	1e-05	1	1	1	1	1	1	family
Kyanoviridae	0.2617	1.6e-05	8e-06	8e-06	8e-06	1	1	1	1	1	1	family
Kytococcaceae	0.0390057	3e-05	5.2e-05	6e-05	2.6e-05	0.0250174	0.978458	0.0268197	0.0663415	0.68546	0.0704343	family
Labilitrichaceae	0.498305	1.4e-05	1.2e-05	1e-05	1.2e-05	1	1	1	1	1	1	family
Lachnospiraceae	0.175175	0.19823	0.185012	0.17722	0.118088	1	1	1	1	1	1	family
Lacipirellulaceae	0.0485539	8e-05	0.0001	0.000108	6.4e-05	0.0456207	0.626814	0.0129514	0.194778	0.482485	0.0746205	family
Lactobacillaceae	0.16766	0.032858	0.0101	0.016832	0.014652	1	1	1	1	1	1	family
Lawsonellaceae	0.0396948	4e-06	1.2e-05	1.2e-05	2e-06	0.0290829	0.884323	0.01992	0.0914702	0.620834	0.0667753	family
Leadbetterellaceae	0.259027	7e-05	7e-05	7.6e-05	4.8e-05	1	1	1	1	1	1	family
Legionellaceae	0.198874	0.000188	0.000176	0.00017	0.000124	1	1	1	1	1	1	family
Lentisphaeraceae	0.0964723	6e-06	6e-06	1e-05	2e-06	1	1	1	1	1	1	family
Leptolyngbyaceae	0.024637	0.000124	0.00014	0.00015	8.6e-05	0.0250732	0.517121	0.00387621	0.373084	0.177156	0.123926	family
Leptospiraceae	0.417474	0.000112	0.000112	0.000106	9.2e-05	1	1	1	1	1	1	family
Leptotrichiaceae	0.126128	0.000248	0.000238	0.00022	0.000146	1	1	1	1	1	1	family
Lewinellaceae	0.749369	6.6e-05	6.6e-05	6.4e-05	5.2e-05	1	1	1	1	1	1	family
Lichenihabitantaceae	0.391625	1e-05	1e-05	1e-05	8e-06	1	1	1	1	1	1	family
Limnochordaceae	0.0610321	7.2e-05	8.4e-05	8.2e-05	4.6e-05	1	1	1	1	1	1	family
Listeriaceae	0.173983	0.000368	0.000726	0.000606	0.000298	1	1	1	1	1	1	family
Litorivicinaceae	0.868184	1e-05	1e-05	8e-06	8e-06	1	1	1	1	1	1	family
Lysobacteraceae	0.0586699	0.0021	0.002252	0.002376	0.00132	1	1	1	1	1	1	family
Magnetococcaceae	0.0235379	1.2e-05	2e-05	2e-05	1e-05	0.0282557	0.835609	0.01634	0.0539904	0.78962	0.0328078	family
Magnetospirillaceae	0.0459408	3.6e-05	5e-05	4.8e-05	2e-05	0.022165	0.785372	0.0104716	0.354496	0.173317	0.230828	family
Magnetovibrionaceae	0.890369	4e-06	4e-06	4e-06	2e-06	1	1	1	1	1	1	family
Maliibacteriaceae	0.0116828	0.000346	0.00044	0.000404	0.000186	0.00250841	0.728065	0.00748131	0.181121	0.091986	0.322364	family
Mangrovivirgaceae	0.25107	8e-06	6e-06	1e-05	1e-05	1	1	1	1	1	1	family
Maricaulaceae	0.0619135	0.000138	0.000162	0.000164	9.8e-05	1	1	1	1	1	1	family
Marinifilaceae	0.459247	0.00011	8.4e-05	0.00011	6.8e-05	1	1	1	1	1	1	family
Marinilabiliaceae	0.0868346	0.000116	9.6e-05	0.000116	5.2e-05	1	1	1	1	1	1	family
Marinobacteraceae	0.0220756	0.00031	0.000352	0.000392	0.000226	0.076182	0.237131	0.00312193	0.360975	0.389914	0.0361091	family
Mariprofundaceae	0.103127	2e-05	2.6e-05	2e-05	1.6e-05	1	1	1	1	1	1	family
Marivirgaceae	0.223362	5.2e-05	4.8e-05	6.4e-05	3.8e-05	1	1	1	1	1	1	family
Melioribacteraceae	0.199762	1.6e-05	1.8e-05	2e-05	1e-05	1	1	1	1	1	1	family
Merismopediaceae	0.734251	4e-05	4.4e-05	4.2e-05	3.6e-05	1	1	1	1	1	1	family
Mesoaciditogaceae	0.0410711	6e-06	8e-06	8e-06	0	0.0132052	1	0.0132052	0.535556	0.0630781	0.535556	family
Mesyanzhinovviridae	0.391625	0	0	2e-06	0	1	1	1	1	1	1	family
Metamycoplasmataceae	0.474293	0.000182	0.000168	0.000126	0.000124	1	1	1	1	1	1	family
Methanobacteriaceae	0.229548	0.00014	0.000142	0.000128	9.8e-05	1	1	1	1	1	1	family
Methanocaldococcaceae	0.685982	2.2e-05	2e-05	2.4e-05	1.6e-05	1	1	1	1	1	1	family
Methanocellaceae	0.0530713	1.8e-05	2.2e-05	2.2e-05	1.2e-05	1	1	1	1	1	1	family
Methanococcaceae	0.890369	1.6e-05	1.8e-05	1.6e-05	1.6e-05	1	1	1	1	1	1	family
Methanocorpusculaceae	0.4257	1.2e-05	1.4e-05	1.2e-05	8e-06	1	1	1	1	1	1	family
Methanomassiliicoccaceae	0.515401	8e-06	1e-05	1e-05	6e-06	1	1	1	1	1	1	family
Methanomethylophilaceae	0.437805	6e-06	6e-06	1e-05	6e-06	1	1	1	1	1	1	family
Methanomicrobiaceae	0.0510528	7.6e-05	0.0001	9.8e-05	6e-05	1	1	1	1	1	1	family
Methanopyraceae	0.191046	2e-06	8e-06	4e-06	2e-06	1	1	1	1	1	1	family
Methanoregulaceae	0.191046	1.2e-05	1.4e-05	1.8e-05	1.2e-05	1	1	1	1	1	1	family
Methanosarcinaceae	0.181706	0.00017	0.000166	0.000184	0.000128	1	1	1	1	1	1	family
Methanospirillaceae	0.143075	1.6e-05	1.8e-05	1.8e-05	1e-05	1	1	1	1	1	1	family
Methanotrichaceae	0.103341	1.4e-05	1.8e-05	2.2e-05	1.2e-05	1	1	1	1	1	1	family
Methylacidiphilaceae	0.407109	3.6e-05	2.8e-05	3.8e-05	2.6e-05	1	1	1	1	1	1	family
Methylobacteriaceae	0.0282683	0.000534	0.000684	0.000712	0.000366	0.0173352	0.809845	0.00878923	0.164443	0.322546	0.10291	family
Methylococcaceae	0.0398217	0.000388	0.000468	0.000462	0.000302	0.0185891	0.95734	0.0214382	0.0972636	0.486803	0.108543	family
Methylocystaceae	0.0962661	0.000108	0.000128	0.000124	8.6e-05	1	1	1	1	1	1	family
Methylophilaceae	0.138634	8e-05	7.6e-05	7.6e-05	5.4e-05	1	1	1	1	1	1	family
Methylopilaceae	0.283305	1.2e-05	1.4e-05	1.2e-05	8e-06	1	1	1	1	1	1	family
Methylothermaceae	0.0128552	2.8e-05	4e-05	4e-05	1.6e-05	0.0059357	0.934218	0.00459906	0.160566	0.177612	0.137356	family
Microbacteriaceae	0.0493695	0.002788	0.002904	0.00305	0.001682	0.0303394	0.708176	0.0110872	0.893655	0.0421588	0.611462	family
Microbulbiferaceae	0.0648709	0.000262	0.000278	0.000292	0.00019	1	1	1	1	1	1	family
Micrococcaceae	0.10968	0.002016	0.002502	0.002948	0.002432	1	1	1	1	1	1	family
Microcoleaceae	0.770223	3.4e-05	3.4e-05	3.6e-05	3.4e-05	1	1	1	1	1	1	family
Microcystaceae	0.361602	4.2e-05	3.6e-05	4e-05	2.8e-05	1	1	1	1	1	1	family
Micromonosporaceae	0.0178514	0.00228	0.002896	0.00304	0.001388	0.00881465	0.914865	0.00640944	0.148961	0.239615	0.121114	family
Microvenatoraceae	0.09539	8e-06	2.2e-05	2.4e-05	1.8e-05	1	1	1	1	1	1	family
Miltoncostaeaceae	0.018337	4e-05	4.8e-05	5.2e-05	2.6e-05	0.0151641	0.604158	0.00321013	0.353555	0.133428	0.148136	family
Mimiviridae	0.985239	2e-05	1.8e-05	1.6e-05	1.6e-05	1	1	1	1	1	1	family
Minwuiaceae	0.0288893	3.2e-05	3.8e-05	3.8e-05	1.8e-05	0.00702286	0.824057	0.0133824	0.232076	0.133425	0.330704	family
Monoglobaceae	0.133266	0.000136	0.000136	0.000142	9.8e-05	1	1	1	1	1	1	family
Moraxellaceae	0.0292249	0.0011	0.00092	0.000918	0.000596	0.0302772	0.809775	0.0541382	0.486803	0.00421179	0.349212	family
Morganellaceae	0.0221699	0.000468	0.000656	0.00045	0.000346	0.00247086	0.0366757	0.348485	0.102262	0.163649	0.648841	family
Moritellaceae	0.283886	1e-05	8e-06	1.4e-05	8e-06	1	1	1	1	1	1	family
Mucispirillaceae	0.196786	0.032992	0.060548	0.011304	0.023314	1	1	1	1	1	1	family
Muribaculaceae	0.44756	0.014096	0.019234	0.029172	0.01079	1	1	1	1	1	1	family
Mycobacteriaceae	0.0365327	0.001634	0.002024	0.002112	0.001184	0.0186335	0.893655	0.0129019	0.156478	0.349394	0.120974	family
Mycoplasmataceae	0.621363	0.000118	8.8e-05	9.2e-05	7.8e-05	1	1	1	1	1	1	family
Mycoplasmoidaceae	0.739858	2.8e-05	2.2e-05	2.6e-05	2.2e-05	1	1	1	1	1	1	family
Myxococcaceae	0.0199349	0.000398	0.000522	0.000538	0.00026	0.00812378	0.957356	0.00950296	0.114696	0.284868	0.127518	family
Nakamurellaceae	0.0236003	6.4e-05	8e-05	7.8e-05	4e-05	0.00654783	0.785698	0.0144009	0.11479	0.253461	0.191851	family
Nannocystaceae	0.173991	3.2e-05	3.6e-05	4e-05	2.8e-05	1	1	1	1	1	1	family
Nanobdellaceae	0.391625	2e-06	0	0	0	1	1	1	1	1	1	family
Natranaerobiaceae	0.276803	2.2e-05	2.8e-05	2.2e-05	1.4e-05	1	1	1	1	1	1	family
Natranaerofabaceae	0.138754	2.8e-05	2.2e-05	2.4e-05	1e-05	1	1	1	1	1	1	family
Natrialbaceae	0.0477041	0.000136	0.000178	0.000184	0.000118	0.0297803	0.809211	0.0157592	0.163012	0.436576	0.101744	family
Natronincolaceae	0.835809	8.8e-05	8.4e-05	0.000116	8.4e-05	1	1	1	1	1	1	family
Natronoarchaeaceae	0.237406	1.4e-05	1.4e-05	1.8e-05	1e-05	1	1	1	1	1	1	family
Nautiliaceae	0.236397	2.2e-05	2.4e-05	1.4e-05	1.6e-05	1	1	1	1	1	1	family
Neisseriaceae	0.20705	0.00046	0.000486	0.000502	0.000328	1	1	1	1	1	1	family
Neomoorellaceae	0.0249914	0.000242	0.000294	0.000294	0.000172	0.0165428	0.76706	0.00708257	0.178152	0.293605	0.100447	family
Nevskiaceae	0.0173583	7.6e-05	0.000102	0.000108	5.4e-05	0.0154833	0.666921	0.00435477	0.178648	0.281953	0.0758473	family
Nitratiruptoraceae	0.140245	6.8e-05	6.4e-05	4.6e-05	3.4e-05	1	1	1	1	1	1	family
Nitrobacteraceae	0.0562526	0.001458	0.001686	0.001822	0.00115	1	1	1	1	1	1	family
Nitrosomonadaceae	0.10072	0.000156	0.000164	0.000154	0.000104	1	1	1	1	1	1	family
Nitrosopumilaceae	0.818141	1.6e-05	1.6e-05	1.8e-05	1.4e-05	1	1	1	1	1	1	family
Nitrososphaeraceae	0.283886	1.2e-05	1e-05	1e-05	8e-06	1	1	1	1	1	1	family
Nitrospinaceae	0.0696883	1.4e-05	2e-05	1.6e-05	1e-05	1	1	1	1	1	1	family
Nitrospiraceae	0.449718	8.8e-05	8.6e-05	8.8e-05	6.8e-05	1	1	1	1	1	1	family
Nocardiaceae	0.0255422	0.001178	0.001512	0.001574	0.000788	0.0149746	0.809845	0.00750379	0.181285	0.272999	0.114696	family
Nocardioidaceae	0.0156645	0.000982	0.001242	0.00127	0.000602	0.00499589	0.872553	0.00812378	0.127518	0.199374	0.172711	family
Nocardiopsidaceae	0.0102932	0.000284	0.00035	0.000366	0.00016	0.00452011	0.97863	0.00415474	0.14068	0.171902	0.133601	family
Nodosilineaceae	0.0205853	2e-05	2.6e-05	3.2e-05	1.6e-05	0.163809	0.163809	0.00535692	0.245922	0.81649	0.0106896	family
Nodulariaceae	0.315238	2e-05	1.8e-05	1.8e-05	1.2e-05	1	1	1	1	1	1	family
Nostocaceae	0.162311	0.000184	0.000182	0.000152	0.000126	1	1	1	1	1	1	family
Novispirillaceae	0.0465886	3.8e-05	5.4e-05	4.8e-05	2.8e-05	0.0120631	0.682329	0.0356405	0.0960259	0.397631	0.209426	family
Nudiviridae	0.391625	2e-06	0	0	0	1	1	1	1	1	1	family
Oceanospirillaceae	0.0289367	0.000316	0.000352	0.00036	0.000224	0.0117089	1	0.0117089	0.147584	0.283414	0.147584	family
Oculatellaceae	0.0912996	0.000102	9.8e-05	9.6e-05	4.6e-05	1	1	1	1	1	1	family
Odoribacteraceae	0.244117	0.00268	0.001984	0.003256	0.001426	1	1	1	1	1	1	family
Oleiphilaceae	0.437805	6e-06	6e-06	1e-05	6e-06	1	1	1	1	1	1	family
Opitutaceae	0.0575779	0.000152	0.000186	0.000198	0.00012	1	1	1	1	1	1	family
Orbaceae	0.248496	7e-05	6.6e-05	5.2e-05	4.8e-05	1	1	1	1	1	1	family
Ornithinimicrobiaceae	0.0142522	0.000178	0.000232	0.00024	0.000106	0.00682123	0.957275	0.00579748	0.126802	0.238553	0.114013	family
Orthoherpesviridae	0.296856	1e-05	1e-05	1.2e-05	6e-06	1	1	1	1	1	1	family
Oscillatoriaceae	0.130536	6.6e-05	6.4e-05	7e-05	4.2e-05	1	1	1	1	1	1	family
Oscillospiraceae	0.0104412	0.085772	0.119498	0.112532	0.045324	0.00328346	0.8726	0.00544398	0.134481	0.148961	0.181449	family
Owenweeksiaceae	0.0932465	3e-05	2.8e-05	4.4e-05	1.8e-05	1	1	1	1	1	1	family
Oxalobacteraceae	0.0200086	0.001154	0.00139	0.001502	0.000814	0.0199227	0.611194	0.00456582	0.199036	0.296718	0.0730252	family
Paenibacillaceae	0.122362	0.00892	0.00879	0.008636	0.005726	1	1	1	1	1	1	family
Paludibacteraceae	0.374667	4.2e-05	4.4e-05	5.2e-05	2.8e-05	1	1	1	1	1	1	family
Parachlamydiaceae	0.283305	1.2e-05	1.2e-05	1.4e-05	8e-06	1	1	1	1	1	1	family
Paracoccaceae	0.0332725	0.00154	0.001838	0.001884	0.001052	0.0149368	0.936047	0.0119321	0.164285	0.2969	0.141279	family
Paraconexibacteraceae	0.0391613	3.6e-05	4e-05	4.6e-05	2.2e-05	0.0254302	0.639046	0.00685438	0.507866	0.115802	0.257972	family
Parvibaculaceae	0.0709844	0.00012	0.00014	0.000142	9.8e-05	1	1	1	1	1	1	family
Parvicellaceae	0.757357	1.4e-05	1.2e-05	1.6e-05	1e-05	1	1	1	1	1	1	family
Parvularculaceae	0.0564477	6e-05	7e-05	7.4e-05	4.4e-05	1	1	1	1	1	1	family
Pasteurellaceae	0.0728748	0.000584	0.000558	0.000482	0.000384	1	1	1	1	1	1	family
Pectobacteriaceae	0.182413	0.000436	0.000464	0.00045	0.000296	1	1	1	1	1	1	family
Peduoviridae	0.548725	2.6e-05	0	5.6e-05	0	1	1	1	1	1	1	family
Pendulisporaceae	0.0601843	4.2e-05	5e-05	5.8e-05	3.4e-05	1	1	1	1	1	1	family
Peptoclostridiaceae	0.1869	5.8e-05	6.2e-05	5.6e-05	4e-05	1	1	1	1	1	1	family
Peptococcaceae	0.0749215	0.000726	0.000756	0.000698	0.00044	1	1	1	1	1	1	family
Peptoniphilaceae	0.679386	0.000456	0.000444	0.000432	0.000346	1	1	1	1	1	1	family
Peptostreptococcaceae	0.721684	0.003458	0.005394	0.00478	0.003108	1	1	1	1	1	1	family
Persicobacteraceae	0.296454	7.2e-05	7.8e-05	8e-05	5e-05	1	1	1	1	1	1	family
Petrotogaceae	0.165317	6.8e-05	6e-05	5.4e-05	4.4e-05	1	1	1	1	1	1	family
Phototrophicaceae	0.283886	8e-06	1e-05	1.2e-05	1e-05	1	1	1	1	1	1	family
Phreatobacteraceae	0.103896	7.2e-05	7.6e-05	7.4e-05	4.2e-05	1	1	1	1	1	1	family
Phycisphaeraceae	0.00945131	6e-05	7.4e-05	7.2e-05	2.8e-05	0.00275586	0.892728	0.00425138	0.235344	0.0707578	0.292867	family
Phycodnaviridae	0.265046	4e-06	0	6e-06	4e-06	1	1	1	1	1	1	family
Phyllobacteriaceae	0.0392505	0.000782	0.000936	0.001002	0.000592	0.0345367	0.611194	0.00873849	0.239085	0.349031	0.0918636	family
Picrophilaceae	0.391625	0	0	2e-06	0	1	1	1	1	1	1	family
Pirellulaceae	0.186335	0.000248	0.00025	0.000248	0.00016	1	1	1	1	1	1	family
Piscirickettsiaceae	0.313586	0.000108	0.000126	0.000128	0.000104	1	1	1	1	1	1	family
Planctomycetaceae	0.0302481	0.00027	0.000316	0.000332	0.000194	0.0156802	0.850929	0.00920866	0.188332	0.271006	0.13272	family
Pleomorphomonadaceae	0.282156	6.2e-05	6.6e-05	7.2e-05	3.8e-05	1	1	1	1	1	1	family
Polyangiaceae	0.0219845	0.000154	0.000188	0.000198	0.000102	0.010578	0.892972	0.00712631	0.178483	0.225935	0.138877	family
Polydnaviriformidae	0.391625	0	2e-06	0	0	1	1	1	1	1	1	family
Porphyromonadaceae	0.363655	0.00041	0.000506	0.000596	0.000294	1	1	1	1	1	1	family
Poxviridae	0.283886	4e-06	6e-06	2e-06	8e-06	1	1	1	1	1	1	family
Prevotellaceae	0.203542	0.002376	0.002554	0.003506	0.001456	1	1	1	1	1	1	family
Prochlorococcaceae	0.0405244	0.000148	0.000186	0.000182	0.000116	0.0125983	0.687384	0.0363921	0.0681147	0.502425	0.155073	family
Prolixibacteraceae	0.279582	0.000446	0.000382	0.00048	0.000272	1	1	1	1	1	1	family
Promethearchaeaceae	0.574473	2.4e-05	6e-06	1e-05	0.000326	1	1	1	1	1	1	family
Promicromonosporaceae	0.0107645	0.000282	0.00041	0.000398	0.000186	0.00458111	0.936047	0.00587167	0.091986	0.250107	0.108543	family
Propionibacteriaceae	0.0117259	0.000782	0.001028	0.001048	0.000492	0.00640944	0.914865	0.00461178	0.121114	0.239615	0.0975155	family
Proteinivoraceae	0.210853	3.8e-05	4.4e-05	4.4e-05	2.8e-05	1	1	1	1	1	1	family
Pseudanabaenaceae	0.353516	2.8e-05	3e-05	2.6e-05	1.8e-05	1	1	1	1	1	1	family
Pseudoalteromonadaceae	0.0669764	0.00022	0.000212	0.000198	0.000146	1	1	1	1	1	1	family
Pseudobdellovibrionaceae	0.196725	0.000132	0.000146	0.000162	0.00013	1	1	1	1	1	1	family
Pseudohongiellaceae	0.191046	6e-06	1e-05	1e-05	6e-06	1	1	1	1	1	1	family
Pseudomonadaceae	0.0633277	0.004956	0.006138	0.006206	0.004154	1	1	1	1	1	1	family
Pseudonocardiaceae	0.0225977	0.001844	0.002424	0.002478	0.0012	0.0110872	0.936071	0.00878923	0.134334	0.297082	0.114696	family
Psychromonadaceae	0.173926	4.8e-05	3.4e-05	3.6e-05	2.4e-05	1	1	1	1	1	1	family
Pyrodictiaceae	0.663175	4e-06	2e-06	4e-06	6e-06	1	1	1	1	1	1	family
Reichenbachiellaceae	0.0163559	7e-05	7e-05	0.000102	4.2e-05	0.161255	0.0754011	0.00147846	0.871591	0.215263	0.0524216	family
Reyranellaceae	0.38153	8e-05	9.2e-05	0.0001	7.8e-05	1	1	1	1	1	1	family
Rhabdoviridae	0.391625	2e-06	0	0	0	1	1	1	1	1	1	family
Rhizobiaceae	0.083667	0.00202	0.00227	0.002272	0.00139	1	1	1	1	1	1	family
Rhodanobacteraceae	0.0315231	0.000448	0.000542	0.00056	0.000302	0.0149746	0.893655	0.0102679	0.181285	0.272999	0.141429	family
Rhodocyclaceae	0.0713601	0.000178	0.000214	0.000208	0.000116	1	1	1	1	1	1	family
Rhodocytophagaceae	0.221729	1.6e-05	1.8e-05	1.6e-05	1e-05	1	1	1	1	1	1	family
Rhodoligotrophaceae	0.593419	8e-06	1.2e-05	1e-05	1e-05	1	1	1	1	1	1	family
Rhodospirillaceae	0.0321776	0.000256	0.000336	0.000356	0.000178	0.0209985	0.788412	0.00998396	0.162853	0.361522	0.0961294	family
Rhodothermaceae	0.0384828	6.4e-05	8.2e-05	8.4e-05	4.4e-05	0.0199385	0.828589	0.0109586	0.213153	0.279004	0.14389	family
Rhodovibrionaceae	0.0250709	3.8e-05	4.6e-05	4e-05	2.6e-05	0.0034951	0.486837	0.0260735	0.290544	0.0623871	0.717665	family
Rickettsiaceae	0.658293	6.6e-05	7.2e-05	6.8e-05	5.2e-05	1	1	1	1	1	1	family
Rikenellaceae	0.575972	0.017942	0.016946	0.023086	0.008858	1	1	1	1	1	1	family
Rivulariaceae	0.0964723	1e-05	1e-05	1e-05	6e-06	1	1	1	1	1	1	family
Robiginitomaculaceae	0.493423	2.2e-05	2.6e-05	2.2e-05	1.8e-05	1	1	1	1	1	1	family
Roseiflexaceae	0.347924	1.6e-05	1.8e-05	1.6e-05	1e-05	1	1	1	1	1	1	family
Roseivirgaceae	0.157165	6e-05	5e-05	6e-05	3.4e-05	1	1	1	1	1	1	family
Roseobacteraceae	0.0359593	0.001292	0.001518	0.001582	0.000962	0.0212424	0.788802	0.0101255	0.198528	0.30873	0.120274	family
Roseomonadaceae	0.0138516	0.00034	0.000454	0.000446	0.000202	0.00354052	0.727966	0.0102108	0.0971376	0.208556	0.189838	family
Rountreeviridae	0.141939	2e-06	2e-06	1.4e-05	8e-06	1	1	1	1	1	1	family
Ruaniaceae	0.0126085	6.8e-05	9.2e-05	9.4e-05	4.6e-05	0.00951014	0.725472	0.00323681	0.18564	0.20424	0.0939848	family
Rubricoccaceae	0.031711	4.2e-05	7.2e-05	7e-05	3.6e-05	0.028917	0.850254	0.0176247	0.0750665	0.685802	0.0489701	family
Rubrobacteraceae	0.0245296	0.000148	0.00017	0.000164	7.4e-05	0.00368497	0.536291	0.022283	0.187661	0.112646	0.484491	family
Saccharospirillaceae	0.156633	3e-05	3.4e-05	3.4e-05	2.4e-05	1	1	1	1	1	1	family
Salaquimonadaceae	0.302257	8e-06	4e-06	4e-06	2e-06	1	1	1	1	1	1	family
Salinarimonadaceae	0.0372505	2e-05	2.4e-05	2.6e-05	1e-05	0.0148913	0.887419	0.00997824	0.321689	0.148734	0.257398	family
Salinibacteraceae	0.0422761	3.4e-05	4e-05	4.8e-05	2e-05	0.0485731	0.443074	0.00615638	0.443074	0.228085	0.125023	family
Salinisphaeraceae	0.286486	1.6e-05	2e-05	2.8e-05	1.4e-05	1	1	1	1	1	1	family
Salinivirgaceae	0.253967	3.2e-05	2.8e-05	3.8e-05	2e-05	1	1	1	1	1	1	family
Sandaracinaceae	0.151595	2.8e-05	3.4e-05	3.6e-05	1.8e-05	1	1	1	1	1	1	family
Sanguibacteraceae	0.823505	3.2e-05	4e-05	3.8e-05	3.2e-05	1	1	1	1	1	1	family
Sanyastnellaceae	0.268024	1.2e-05	1.6e-05	1.8e-05	4e-06	1	1	1	1	1	1	family
Saprospiraceae	0.664982	5.6e-05	6.8e-05	6.6e-05	6.6e-05	1	1	1	1	1	1	family
Schitoviridae	0.839776	2e-06	6e-06	6e-06	4e-06	1	1	1	1	1	1	family
Scytonemataceae	0.824279	6e-06	6e-06	8e-06	8e-06	1	1	1	1	1	1	family
Sedimenticolaceae	0.0396014	0.000112	0.000118	0.00011	5.8e-05	0.00770739	0.479603	0.050267	0.663533	0.025775	0.785698	family
Sedimentisphaeraceae	0.112041	3.6e-05	4.2e-05	4.2e-05	2.4e-05	1	1	1	1	1	1	family
Segniliparaceae	0.0130889	1.2e-05	4e-06	1.8e-05	1.2e-05	0.0788852	0.00105244	0.128781	0.0788852	1	0.128781	family
Selenomonadaceae	0.0447739	0.000948	0.001014	0.000948	0.000626	0.00636971	0.349212	0.0731333	0.470203	0.0448596	0.830571	family
Shewanellaceae	0.0145992	0.000434	0.000416	0.00045	0.000278	0.0320538	0.453069	0.00380311	0.592004	0.0073694	0.830256	family
Silvanigrellaceae	0.304159	3.2e-05	3.2e-05	2.8e-05	1.6e-05	1	1	1	1	1	1	family
Simkaniaceae	0.173094	1e-05	8e-06	6e-06	1.2e-05	1	1	1	1	1	1	family
Sirenicapillariaceae	0.188957	4.8e-05	3.8e-05	4e-05	2.4e-05	1	1	1	1	1	1	family
Sneathiellaceae	0.407094	1.6e-05	1.8e-05	1.2e-05	1.2e-05	1	1	1	1	1	1	family
Sphaerobacteraceae	0.0481502	1.4e-05	2e-05	1.6e-05	8e-06	0.00638503	0.423473	0.0539904	0.182198	0.163527	0.593614	family
Sphaerochaetaceae	0.0407887	0.000136	0.00013	0.000132	7.6e-05	0.0518815	0.807994	0.028733	0.465975	0.00751406	0.626947	family
Sphaerotilaceae	0.0214328	0.000814	0.001008	0.001042	0.000506	0.00876384	0.978662	0.00947602	0.127375	0.272818	0.134188	family
Sphingobacteriaceae	0.221916	0.001444	0.001454	0.001614	0.00099	1	1	1	1	1	1	family
Sphingomonadaceae	0.0483097	0.002146	0.00238	0.002474	0.001484	0.0371022	0.59298	0.00881465	0.363515	0.239615	0.148961	family
Sphingosinicellaceae	0.0487677	8e-05	0.0001	0.0001	5.2e-05	0.0164191	0.978491	0.017668	0.214912	0.246338	0.225049	family
Spirochaetaceae	0.134037	0.000186	0.000198	0.000212	0.000128	1	1	1	1	1	1	family
Spiroplasmataceae	0.545032	0.000142	0.0001	0.000104	0.000106	1	1	1	1	1	1	family
Spirosomataceae	0.19018	0.000478	0.00047	0.000534	0.000316	1	1	1	1	1	1	family
Spongiibacteraceae	0.102297	4.2e-05	4e-05	3.6e-05	2.2e-05	1	1	1	1	1	1	family
Sporanaerobacteraceae	0.538007	0.00021	0.000156	0.00017	0.000134	1	1	1	1	1	1	family
Sporichthyaceae	0.0647711	2.2e-05	2.2e-05	2e-05	1e-05	1	1	1	1	1	1	family
Sporolactobacillaceae	0.103992	8.8e-05	8.4e-05	6.4e-05	4.4e-05	1	1	1	1	1	1	family
Sporomusaceae	0.143709	0.000444	0.000496	0.000492	0.00033	1	1	1	1	1	1	family
Stanwilliamsviridae	0.548725	2e-06	0	6e-06	0	1	1	1	1	1	1	family
Staphylococcaceae	0.903491	0.001064	0.001092	0.001064	0.001232	1	1	1	1	1	1	family
Stappiaceae	0.0269736	0.000402	0.000464	0.000504	0.000294	0.0261963	0.592144	0.00579748	0.22805	0.30873	0.0816608	family
Stellaceae	0.324474	2e-05	2.2e-05	2.8e-05	1.4e-05	1	1	1	1	1	1	family
Steroidobacteraceae	0.283886	1.2e-05	1e-05	1e-05	8e-06	1	1	1	1	1	1	family
Sterolibacteriaceae	0.079007	0.0001	0.000114	0.000116	6.2e-05	1	1	1	1	1	1	family
Straboviridae	0.44931	4e-06	6e-06	1.6e-05	4e-06	1	1	1	1	1	1	family
Streptococcaceae	0.00380592	0.018436	0.006856	0.036368	0.066816	0.000418952	0.0161569	0.261651	0.148961	0.0371022	0.335979	family
Streptomycetaceae	0.0257237	0.01338	0.016826	0.018156	0.008544	0.0102965	0.957372	0.0119962	0.121114	0.309823	0.134481	family
Streptosporangiaceae	0.0253979	0.000644	0.000816	0.000852	0.000402	0.0118681	0.957307	0.0101823	0.133895	0.309095	0.120554	family
Succinivibrionaceae	0.0813238	1.8e-05	2.6e-05	2.8e-05	1.6e-05	1	1	1	1	1	1	family
Sulfolobaceae	0.232896	3.8e-05	5.4e-05	4.2e-05	3.8e-05	1	1	1	1	1	1	family
Sulfuricellaceae	0.0501515	6e-05	7e-05	7.2e-05	4.2e-05	1	1	1	1	1	1	family
Sulfurimonadaceae	0.428479	0.000108	0.00012	0.000108	0.000104	1	1	1	1	1	1	family
Sulfurospirillaceae	0.0775547	4.4e-05	3.6e-05	5.2e-05	3e-05	1	1	1	1	1	1	family
Sulfurovaceae	0.43127	7.2e-05	6.4e-05	6.6e-05	5e-05	1	1	1	1	1	1	family
Suoliviridae	0.318194	2.2e-05	1.6e-05	1.2e-05	6e-06	1	1	1	1	1	1	family
Sutterellaceae	0.0836233	5.2e-05	6.4e-05	6.6e-05	4.6e-05	1	1	1	1	1	1	family
Symbiobacteriaceae	0.0167949	0.000144	0.000196	0.000192	8.6e-05	0.00444452	0.767833	0.0107863	0.11333	0.207181	0.197679	family
Synechococcaceae	0.213429	0.000476	0.000488	0.000498	0.000304	1	1	1	1	1	1	family
Synergistaceae	0.0132797	0.00044	0.00053	0.000612	0.000202	0.0110267	0.611194	0.00228674	0.391886	0.0918636	0.172388	family
Syntrophaceae	0.172407	4.4e-05	5.2e-05	6e-05	3.4e-05	1	1	1	1	1	1	family
Syntrophobacteraceae	0.0223488	5.6e-05	6.2e-05	6e-05	3.2e-05	0.0073321	0.95636	0.008623	0.584228	0.0328302	0.622368	family
Syntrophomonadaceae	0.0510328	7e-05	6.6e-05	6.4e-05	4.4e-05	1	1	1	1	1	1	family
Syntrophotaleaceae	0.0476324	4.4e-05	6e-05	5.6e-05	3.4e-05	0.0101727	0.477193	0.0630159	0.0630159	0.477193	0.250863	family
Tannerellaceae	0.237252	0.008438	0.019074	0.026718	0.010938	1	1	1	1	1	1	family
Temperatibacteraceae	0.664026	1.4e-05	1.4e-05	1.2e-05	1e-05	1	1	1	1	1	1	family
Tenuifilaceae	0.232302	4.6e-05	4.6e-05	6.4e-05	2.4e-05	1	1	1	1	1	1	family
Tepidanaerobacteraceae	0.0848398	0.000144	0.00012	0.000104	5.4e-05	1	1	1	1	1	1	family
Tepidiformaceae	0.337198	2.8e-05	3.8e-05	3.4e-05	2.8e-05	1	1	1	1	1	1	family
Tepidimicrobiaceae	0.420423	4.2e-05	3.4e-05	3.2e-05	4e-05	1	1	1	1	1	1	family
Tepidisphaeraceae	0.900071	2e-05	1.8e-05	1.8e-05	1.8e-05	1	1	1	1	1	1	family
Terasakiellaceae	0.4257	1.8e-05	2e-05	1.6e-05	1.6e-05	1	1	1	1	1	1	family
Terrirubraceae	0.779757	1.4e-05	1.4e-05	1.8e-05	1.4e-05	1	1	1	1	1	1	family
Thalassobaculaceae	0.0557694	8e-05	0.000102	0.000104	5.6e-05	1	1	1	1	1	1	family
Thalassospiraceae	0.0589128	8e-05	8.8e-05	0.000102	6.4e-05	1	1	1	1	1	1	family
Thermaceae	0.00909954	0.00025	0.000344	0.000356	0.000152	0.00456582	0.978654	0.00496319	0.0820065	0.272637	0.0868222	family
Thermatribacteraceae	0.772816	2e-06	2e-06	0	2e-06	1	1	1	1	1	1	family
Thermincolaceae	0.081738	5.6e-05	6e-05	6e-05	3e-05	1	1	1	1	1	1	family
Thermithiobacillaceae	0.011711	2.8e-05	3.8e-05	3.2e-05	1.4e-05	0.00128834	0.359863	0.0212823	0.157051	0.0713088	0.617475	family
Thermoactinomycetaceae	0.0591735	0.000168	0.000246	0.00017	0.000122	1	1	1	1	1	1	family
Thermoanaerobacteraceae	0.0735444	0.000416	0.000428	0.000448	0.00031	1	1	1	1	1	1	family
Thermoanaerobacterales Family IV. Incertae Sedis	0.133369	4.2e-05	3.6e-05	3.8e-05	2.4e-05	1	1	1	1	1	1	family
Thermococcaceae	0.0967237	9.2e-05	0.000102	0.000106	6e-05	1	1	1	1	1	1	family
Thermodesulfatatoraceae	0.549668	0	2e-06	2e-06	0	1	1	1	1	1	1	family
Thermodesulfobacteriaceae	0.22629	5.4e-05	5.4e-05	5.8e-05	3.2e-05	1	1	1	1	1	1	family
Thermodesulfobiaceae	0.0840689	1e-05	8e-06	1.4e-05	6e-06	1	1	1	1	1	1	family
Thermodesulfovibrionaceae	0.598101	1.8e-05	1.6e-05	1.2e-05	1.6e-05	1	1	1	1	1	1	family
Thermofilaceae	0.191046	2e-06	8e-06	8e-06	6e-06	1	1	1	1	1	1	family
Thermoflexaceae	0.0079181	3.4e-05	4e-05	3.8e-05	1.2e-05	0.00181375	0.763437	0.00482972	0.285937	0.0401628	0.443613	family
Thermoguttaceae	0.265046	6e-06	1e-05	6e-06	4e-06	1	1	1	1	1	1	family
Thermohalobacteraceae	0.336272	6.6e-05	1.4e-05	1.6e-05	1.6e-05	1	1	1	1	1	1	family
Thermoleophilaceae	0.901959	4e-06	6e-06	4e-06	4e-06	1	1	1	1	1	1	family
Thermomicrobiaceae	0.0964723	1e-05	1e-05	1e-05	6e-06	1	1	1	1	1	1	family
Thermomonosporaceae	0.0133354	0.000338	0.000432	0.000432	0.000204	0.00352807	0.809634	0.00743644	0.14835	0.14098	0.228401	family
Thermoplasmataceae	0.549668	2e-06	0	2e-06	0	1	1	1	1	1	1	family
Thermoproteaceae	0.0431497	1.8e-05	1.8e-05	2e-05	1.2e-05	0.0436144	0.501206	0.00713727	1	0.0436144	0.501206	family
Thermosediminibacteraceae	0.0678095	4.8e-05	4.8e-05	5.2e-05	2.6e-05	1	1	1	1	1	1	family
Thermospiraceae	0.11532	2.6e-05	2.2e-05	1.8e-05	1.2e-05	1	1	1	1	1	1	family
Thermosulfidibacteraceae	0.210176	6e-06	4e-06	0	2e-06	1	1	1	1	1	1	family
Thermosynechococcaceae	0.0890835	4e-05	4.6e-05	3.6e-05	2.8e-05	1	1	1	1	1	1	family
Thermotaleaceae	0.0879323	0.00016	0.000146	0.000136	8.4e-05	1	1	1	1	1	1	family
Thermotogaceae	0.0328788	6.2e-05	5.2e-05	5.6e-05	3.4e-05	0.0619803	0.660545	0.0211331	0.379768	0.00605553	0.660545	family
Thermotomaculaceae	0.152119	1.2e-05	1.6e-05	8e-06	8e-06	1	1	1	1	1	1	family
Thioalkalibacteraceae	0.0791817	2.6e-05	3.4e-05	2.8e-05	1.6e-05	1	1	1	1	1	1	family
Thiobacillaceae	0.024466	6.4e-05	7.4e-05	8.2e-05	4.2e-05	0.0405356	0.34666	0.00279585	0.579866	0.135001	0.135001	family
Thiohalobacteraceae	0.0223641	5.4e-05	8.4e-05	0.000112	4.8e-05	0.0800478	0.388831	0.00899751	0.112098	0.87164	0.0142629	family
Thiohalomonadaceae	0.259651	3e-05	2.6e-05	3.2e-05	1.8e-05	1	1	1	1	1	1	family
Thiotrichaceae	0.116979	5.8e-05	6.6e-05	7.2e-05	4.6e-05	1	1	1	1	1	1	family
Tichowtungiaceae	0.0592509	3.4e-05	3.6e-05	4.2e-05	2.2e-05	1	1	1	1	1	1	family
Tissierellaceae	0.0381715	0.00012	0.00012	0.000102	7.6e-05	0.010653	0.192197	0.211383	0.870508	0.0168087	0.25383	family
Tolypothrichaceae	0.0131807	1.6e-05	2.2e-05	1.6e-05	8e-06	0.00111047	0.163527	0.0618145	0.163527	0.0618145	1	family
Tombusviridae	0.391625	0	2e-06	0	0	1	1	1	1	1	1	family
Treponemataceae	0.100437	0.000804	0.000826	0.000798	0.000524	1	1	1	1	1	1	family
Trichocoleusaceae	0.169719	1.8e-05	2.2e-05	2.4e-05	1.4e-05	1	1	1	1	1	1	family
Trueperaceae	0.11653	1.2e-05	1.4e-05	1.6e-05	6e-06	1	1	1	1	1	1	family
Tsukamurellaceae	0.0152518	8.6e-05	9.6e-05	0.000116	5e-05	0.0326461	0.317022	0.00170683	0.48198	0.151776	0.0884337	family
Turicibacteraceae	0.0127078	6.4e-05	7e-05	4.2e-05	4.2e-05	0.0328991	0.00864924	0.622505	0.869652	0.0489288	0.0138352	family
Usitatibacteraceae	0.00939793	5.2e-05	6.2e-05	7.6e-05	2.4e-05	0.011805	0.481473	0.00127363	0.569653	0.0512526	0.203196	family
Vallitaleaceae	0.671252	0.00014	0.000142	0.000148	0.000106	1	1	1	1	1	1	family
Veillonellaceae	0.0556811	0.000736	0.00074	0.000728	0.000446	1	1	1	1	1	1	family
Verrucomicrobiaceae	0.0165241	0.00019	0.000242	0.000246	0.00014	0.00856206	0.914544	0.0116771	0.0603946	0.452556	0.0766284	family
Vibrionaceae	0.114655	0.001056	0.001092	0.001066	0.00073	1	1	1	1	1	1	family
Vicinamibacteraceae	0.266762	4e-05	4.4e-05	5.4e-05	3.2e-05	1	1	1	1	1	1	family
Vilmaviridae	0.391625	0	2e-06	0	0	1	1	1	1	1	1	family
Vulcanimicrobiaceae	0.210176	2e-06	6e-06	4e-06	0	1	1	1	1	1	1	family
Vulgatibacteraceae	0.61328	1.2e-05	1.4e-05	1.6e-05	1e-05	1	1	1	1	1	1	family
Waddliaceae	0.437805	2e-06	2e-06	6e-06	2e-06	1	1	1	1	1	1	family
Weeksellaceae	0.0734325	0.001414	0.001316	0.00152	0.00092	1	1	1	1	1	1	family
Wenzhouxiangellaceae	0.191046	1.8e-05	2.2e-05	2.4e-05	1.6e-05	1	1	1	1	1	1	family
Woeseiaceae	0.039129	2e-06	1e-05	6e-06	2e-06	0.0136721	0.217619	0.217619	0.0136721	1	0.217619	family
Xanthobacteraceae	0.0522298	0.0003	0.000336	0.000366	0.000196	1	1	1	1	1	1	family
Yersiniaceae	0.107351	0.000734	0.000804	0.000824	0.000514	1	1	1	1	1	1	family
Zhaonellaceae	0.186004	4.4e-05	4.6e-05	4.2e-05	2.6e-05	1	1	1	1	1	1	family
Zoogloeaceae	0.0107661	0.000284	0.000368	0.000402	0.00019	0.0128004	0.592423	0.00248959	0.172226	0.260933	0.0573787	family
Zooshikellaceae	0.498305	1e-05	8e-06	8e-06	6e-06	1	1	1	1	1	1	family
Zymomonadaceae	0.210176	1e-05	8e-06	6e-06	4e-06	1	1	1	1	1	1	family
Abiotrophia	0.0788797	1.6e-05	2.2e-05	1.8e-05	1e-05	1	1	1	1	1	1	genus
Abyssalbus	0.173094	1e-05	8e-06	1.2e-05	6e-06	1	1	1	1	1	1	genus
Abyssibius	0.0680185	8e-06	1e-05	1e-05	4e-06	1	1	1	1	1	1	genus
Abyssicoccus	0.4257	6e-06	1e-05	8e-06	6e-06	1	1	1	1	1	1	genus
Acaryochloris	0.872735	1.8e-05	1.4e-05	2e-05	1.4e-05	1	1	1	1	1	1	genus
Aceticella	0.0777802	3.4e-05	2.4e-05	3e-05	1.6e-05	1	1	1	1	1	1	genus
Acetivibrio	0.335868	0.000242	0.000254	0.000254	0.00017	1	1	1	1	1	1	genus
Acetoanaerobium	0.901959	1.6e-05	1.4e-05	1.4e-05	1.4e-05	1	1	1	1	1	1	genus
Acetobacter	0.0145259	8.2e-05	0.000104	0.000108	5.6e-05	0.00552384	0.935586	0.00706075	0.11817	0.225404	0.138425	genus
Acetobacterium	0.181367	0.000392	0.000422	0.000376	0.000274	1	1	1	1	1	1	genus
Acetobacteroides	0.613222	0.0001	0.000104	0.000114	6.8e-05	1	1	1	1	1	1	genus
Acetohalobium	0.42215	1.4e-05	1.8e-05	1.4e-05	1e-05	1	1	1	1	1	1	genus
Acholeplasma	0.0814802	1e-05	2e-06	4e-06	6e-06	1	1	1	1	1	1	genus
Achromobacter	0.0601277	0.000622	0.0007	0.000696	0.00033	1	1	1	1	1	1	genus
Acidaminococcus	0.0120447	0.000382	0.000456	0.000438	0.000222	0.00191096	0.574196	0.0110267	0.208556	0.0648652	0.486639	genus
Acidianus	0.379101	1e-05	1.4e-05	1e-05	1e-05	1	1	1	1	1	1	genus
Acidibrevibacterium	0.751468	1.2e-05	1.6e-05	1.2e-05	1.8e-05	1	1	1	1	1	1	genus
Acididesulfobacillus	0.294026	5e-05	5.2e-05	5.2e-05	3.4e-05	1	1	1	1	1	1	genus
Acidiferrobacter	0.515401	1.4e-05	1.2e-05	1e-05	1e-05	1	1	1	1	1	1	genus
Acidihalobacter	0.040629	3e-05	4.2e-05	4.6e-05	2.4e-05	0.0406349	0.662297	0.0129923	0.147977	0.548158	0.0596384	genus
Acidilobus	0.25107	4e-06	2e-06	0	0	1	1	1	1	1	1	genus
Acidilutibacter	0.378527	6e-05	6e-05	6.4e-05	4.2e-05	1	1	1	1	1	1	genus
Acidimicrobium	0.158957	2e-06	8e-06	6e-06	2e-06	1	1	1	1	1	1	genus
Acidiphilium	0.972591	2.6e-05	2.6e-05	3e-05	3e-05	1	1	1	1	1	1	genus
Acidipropionibacterium	0.0110862	0.000144	0.000188	0.000182	6.6e-05	0.00321364	0.893456	0.00491436	0.22805	0.0816608	0.283961	genus
Acidisarcina	0.0180727	4e-06	1e-05	1e-05	1e-05	1	1	1	0.00960954	0.00960954	0.00960954	genus
Acidisoma	0.0964723	1e-05	1e-05	1e-05	6e-06	1	1	1	1	1	1	genus
Acidithiobacillus	0.0645292	0.000106	0.000124	0.00015	8.4e-05	1	1	1	1	1	1	genus
Acidobacterium	0.0514218	1e-05	1.8e-05	2e-05	1e-05	1	1	1	1	1	1	genus
Acidocella	0.366635	1.4e-05	1.8e-05	1.8e-05	1.4e-05	1	1	1	1	1	1	genus
Acidothermus	0.010089	1e-05	1.6e-05	2e-05	6e-06	0.0220168	0.475357	0.0026657	0.129316	0.439361	0.0257079	genus
Acidovorax	0.0109984	0.000298	0.0004	0.000412	0.000186	0.00491436	0.97863	0.00452011	0.133601	0.189337	0.126802	genus
Aciduricibacillus	0.223901	4e-06	1.2e-05	8e-06	8e-06	1	1	1	1	1	1	genus
Acinetobacter	0.0161054	0.000884	0.000706	0.000696	0.000432	0.0148235	0.469701	0.0865845	0.555806	0.00248021	0.189504	genus
Actibacterium	0.0550439	1.4e-05	1e-05	1e-05	6e-06	1	1	1	1	1	1	genus
Actimicrobium	0.890369	4e-06	4e-06	2e-06	4e-06	1	1	1	1	1	1	genus
Actinacidiphila	0.0431978	0.000124	0.000154	0.000154	7.4e-05	0.0124311	0.935733	0.0155619	0.282319	0.15429	0.319984	genus
Actinoallomurus	0.10349	2.6e-05	3e-05	2.6e-05	1.6e-05	1	1	1	1	1	1	genus
Actinoalloteichus	0.0784297	5.4e-05	6.4e-05	6.8e-05	3.4e-05	1	1	1	1	1	1	genus
Actinobacillus	0.280185	0.000128	0.000112	0.000104	8.8e-05	1	1	1	1	1	1	genus
Actinobaculum	0.811214	1.2e-05	1.2e-05	1e-05	1e-05	1	1	1	1	1	1	genus
Actinocatenispora	0.0307099	3.4e-05	5e-05	4.8e-05	2.6e-05	0.0107848	0.783969	0.0228792	0.0747533	0.442713	0.131599	genus
Actinokineospora	0.0136467	7.8e-05	0.00011	0.000106	4.4e-05	0.0028289	0.647473	0.0114562	0.106546	0.170117	0.24742	genus
Actinomadura	0.0155729	0.000226	0.000294	0.000294	0.000136	0.00456582	0.872457	0.00745885	0.164126	0.148503	0.218401	genus
Actinomarinicola	0.319569	1.2e-05	1.8e-05	1.4e-05	8e-06	1	1	1	1	1	1	genus
Actinomyces	0.00944297	0.000462	0.000592	0.000608	0.000272	0.00382966	0.935975	0.00493061	0.102392	0.208213	0.120414	genus
Actinomycetospora	0.0196142	2.2e-05	2.6e-05	3.4e-05	1.2e-05	0.0409406	0.30675	0.002168	0.525208	0.158896	0.0974378	genus
Actinoplanes	0.0248881	0.000374	0.000458	0.000478	0.000226	0.0102108	0.957323	0.00873849	0.180956	0.218401	0.164126	genus
Actinopolymorpha	0.383516	1.2e-05	1.6e-05	1.2e-05	1e-05	1	1	1	1	1	1	genus
Actinopolyspora	0.0167011	1.4e-05	2e-05	2.6e-05	1e-05	0.0651378	0.268473	0.00316852	0.233376	0.514013	0.021545	genus
Actinosynnema	0.028688	4.2e-05	7e-05	6.6e-05	3.2e-05	0.0174084	0.978442	0.0161729	0.0790111	0.534261	0.074509	genus
Actinotalea	0.110943	2.4e-05	2.4e-05	2.2e-05	1.4e-05	1	1	1	1	1	1	genus
Actinotignum	0.0160536	5.4e-05	8.6e-05	7e-05	4e-05	0.00323681	0.330836	0.048624	0.0249618	0.482485	0.20424	genus
Actomonas	0.513153	1.2e-05	1.4e-05	1.6e-05	1.2e-05	1	1	1	1	1	1	genus
Acutalibacter	0.0103047	0.014912	0.020422	0.01874	0.008602	0.00300022	0.85154	0.00542648	0.148808	0.127518	0.208898	genus
Acuticoccus	0.0121487	5.4e-05	7.2e-05	7.6e-05	3.4e-05	0.00684454	0.828719	0.00349291	0.194263	0.159652	0.12992	genus
Adhaeretor	0.25107	1e-05	1e-05	1.4e-05	1.2e-05	1	1	1	1	1	1	genus
Adhaeribacter	0.406104	2.4e-05	2.8e-05	2.6e-05	1.6e-05	1	1	1	1	1	1	genus
Adlercreutzia	0.253554	0.005324	0.003792	0.004484	0.008994	1	1	1	1	1	1	genus
Advenella	0.554652	2e-05	2e-05	2.4e-05	1.8e-05	1	1	1	1	1	1	genus
Aedoeadaptatus	0.121244	4e-05	4.4e-05	4.8e-05	3e-05	1	1	1	1	1	1	genus
Aegicerativicinus	0.131095	8e-06	6e-06	1.4e-05	4e-06	1	1	1	1	1	1	genus
Aeoliella	0.0680185	0	6e-06	2e-06	0	1	1	1	1	1	1	genus
Aequoribacter	0.0964723	6e-06	1e-05	6e-06	2e-06	1	1	1	1	1	1	genus
Aequorivita	0.360384	5.2e-05	4.6e-05	5e-05	3.4e-05	1	1	1	1	1	1	genus
Aeribacillus	0.379649	7.2e-05	7.4e-05	7.2e-05	4.8e-05	1	1	1	1	1	1	genus
Aerococcus	0.00168724	0.00012	0.00012	0.002152	0.006578	0.00145254	0.0229487	0.362973	0.914769	0.00209112	0.0302149	genus
Aeromicrobium	0.0243365	0.000108	0.000128	0.00014	6.8e-05	0.0144115	0.746953	0.00561424	0.270278	0.178813	0.154133	genus
Aeromonas	0.0331992	0.001016	0.001256	0.001152	0.000566	0.00499589	0.521089	0.0303394	0.172711	0.148808	0.47037	genus
Aerophototrophica	0.0349828	2.8e-05	3.4e-05	4e-05	1.8e-05	0.0423497	0.480882	0.00623895	0.296842	0.323722	0.0804444	genus
Aerosticca	0.428621	1.4e-05	1.6e-05	1.4e-05	8e-06	1	1	1	1	1	1	genus
Aestuariibaculum	0.415335	1e-05	1.2e-05	1.2e-05	6e-06	1	1	1	1	1	1	genus
Aestuariibius	0.146652	3e-05	2e-05	1.4e-05	8e-06	1	1	1	1	1	1	genus
Aestuariispira	0.196841	2.4e-05	3e-05	2.8e-05	1.8e-05	1	1	1	1	1	1	genus
Aestuariivirga	0.0125491	1.2e-05	1.8e-05	2.4e-05	1e-05	0.0812359	0.257083	0.00401637	0.138333	0.793681	0.00891388	genus
Afifella	0.0559414	8e-06	1.6e-05	1.4e-05	8e-06	1	1	1	1	1	1	genus
Afipia	0.344008	2.4e-05	3.2e-05	3e-05	2.6e-05	1	1	1	1	1	1	genus
Agaribacterium	0.558947	4e-06	8e-06	2e-06	4e-06	1	1	1	1	1	1	genus
Agarilytica	0.383516	4e-06	8e-06	1e-05	8e-06	1	1	1	1	1	1	genus
Agarivorans	0.368745	2e-05	2.6e-05	2.2e-05	1.8e-05	1	1	1	1	1	1	genus
Agathobacter	0.107971	0.00161	0.00184	0.001802	0.001058	1	1	1	1	1	1	genus
Agathobaculum	0.0139502	0.001338	0.001858	0.001626	0.000804	0.00275955	0.59298	0.0139401	0.0871786	0.199543	0.239615	genus
Aggregatibacter	0.0921501	6e-05	5.6e-05	4e-05	3.4e-05	1	1	1	1	1	1	genus
Aggregatimonas	0.578889	8e-06	8e-06	1e-05	6e-06	1	1	1	1	1	1	genus
Agreia	0.25107	0	4e-06	2e-06	0	1	1	1	1	1	1	genus
Agrilactobacillus	0.0537945	3.8e-05	3e-05	2.6e-05	1.2e-05	1	1	1	1	1	1	genus
Agrilutibacter	0.379558	1.6e-05	1.8e-05	2e-05	1e-05	1	1	1	1	1	1	genus
Agrobacterium	0.0767074	0.000492	0.00058	0.000566	0.000344	1	1	1	1	1	1	genus
Agrococcus	0.0760312	5.6e-05	7.4e-05	7.6e-05	5e-05	1	1	1	1	1	1	genus
Agromyces	0.0740816	0.000128	0.00015	0.000164	8.8e-05	1	1	1	1	1	1	genus
Ahniella	0.283886	1e-05	1.2e-05	8e-06	1e-05	1	1	1	1	1	1	genus
Ahrensia	0.320282	8e-06	1.2e-05	1e-05	8e-06	1	1	1	1	1	1	genus
Akkermansia	0.141497	0.010872	0.001926	0.003092	0.00347	1	1	1	1	1	1	genus
Alcaligenes	0.0146785	0.000154	0.00015	0.000128	7.4e-05	0.0123977	0.206319	0.216138	0.66704	0.00338058	0.0902718	genus
Alcanivorax	0.0165949	5.6e-05	7e-05	6.8e-05	3.2e-05	0.00468071	0.8908	0.00712529	0.226981	0.105221	0.284223	genus
Alexandravirus	0.391625	0	0	0	2e-06	1	1	1	1	1	1	genus
Algibacter	0.0295952	3.2e-05	3.8e-05	3.4e-05	2.4e-05	0.00325922	0.279788	0.0626917	0.104976	0.18651	0.588922	genus
Algicella	0.414526	8e-06	1e-05	1e-05	6e-06	1	1	1	1	1	1	genus
Algihabitans	0.368839	2e-05	2.2e-05	2.6e-05	2e-05	1	1	1	1	1	1	genus
Algimonas	0.302257	4e-06	8e-06	2e-06	4e-06	1	1	1	1	1	1	genus
Algiphilus	0.0702462	2e-05	2.6e-05	2.2e-05	1.2e-05	1	1	1	1	1	1	genus
Algirhabdus	0.0477657	6e-06	8e-06	0	2e-06	0.0590987	0.0118489	0.529249	0.529249	0.208281	0.0590987	genus
Algoriphagus	0.432377	0.00015	0.000136	0.000154	0.000102	1	1	1	1	1	1	genus
Aliamphritea	0.147625	3.2e-05	2.2e-05	2e-05	1.6e-05	1	1	1	1	1	1	genus
Aliarcobacter	0.172942	9.4e-05	0.000108	0.000118	7.4e-05	1	1	1	1	1	1	genus
Alicycliphilus	0.0156155	9.4e-05	0.000154	0.000144	5.4e-05	0.00450494	0.768174	0.0109062	0.0913739	0.249214	0.16349	genus
Alicyclobacillus	0.106891	0.000194	0.000206	0.000208	0.000152	1	1	1	1	1	1	genus
Alienimonas	0.0382132	2e-05	3.2e-05	3.2e-05	1.6e-05	0.0162268	0.654721	0.0503993	0.0386059	0.737316	0.104986	genus
Aliiglaciecola	0.434216	1.4e-05	1.4e-05	1e-05	8e-06	1	1	1	1	1	1	genus
Aliinostoc	0.25107	0	0	2e-06	4e-06	1	1	1	1	1	1	genus
Aliirhizobium	0.549668	2e-06	0	2e-06	0	1	1	1	1	1	1	genus
Aliiroseovarius	0.124584	2e-05	2.8e-05	3.2e-05	2e-05	1	1	1	1	1	1	genus
Aliisedimentitalea	0.283886	2.2e-05	2.2e-05	2.2e-05	1.4e-05	1	1	1	1	1	1	genus
Aliivibrio	0.293308	1.2e-05	1.8e-05	1.2e-05	8e-06	1	1	1	1	1	1	genus
Alishewanella	0.549668	0	2e-06	2e-06	0	1	1	1	1	1	1	genus
Alistipes	0.573594	0.017844	0.016844	0.022972	0.00879	1	1	1	1	1	1	genus
Alkalibacillus	0.265046	4e-06	4e-06	6e-06	0	1	1	1	1	1	1	genus
Alkalibacter	0.0447682	8.6e-05	8.6e-05	8.6e-05	5.2e-05	0.0178837	1	0.0178837	0.868778	0.0276084	0.868778	genus
Alkalibacterium	0.991802	2.4e-05	2.2e-05	2.2e-05	2.2e-05	1	1	1	1	1	1	genus
Alkalicella	0.384831	1.6e-05	2e-05	2e-05	1.4e-05	1	1	1	1	1	1	genus
Alkalicoccus	0.302848	1.4e-05	1e-05	1.6e-05	1.6e-05	1	1	1	1	1	1	genus
Alkalihalobacillus	0.0664326	8e-05	6.4e-05	5.4e-05	4e-05	1	1	1	1	1	1	genus
Alkalihalophilus	0.0512993	5.4e-05	4.4e-05	3.4e-05	2.2e-05	1	1	1	1	1	1	genus
Alkalilimnicola	0.0489848	2.8e-05	3e-05	3.6e-05	1.6e-05	0.0493898	0.454862	0.00667686	0.739777	0.102456	0.280373	genus
Alkalimarinus	0.537739	1e-05	1.2e-05	8e-06	8e-06	1	1	1	1	1	1	genus
Alkaliphilus	0.990726	7.6e-05	6.6e-05	9e-05	6.4e-05	1	1	1	1	1	1	genus
Alkalitalea	0.0701116	7.4e-05	6.6e-05	7.2e-05	2.8e-05	1	1	1	1	1	1	genus
Alkanindiges	0.0477657	2e-06	8e-06	6e-06	0	0.0118489	0.529249	0.0590987	0.0590987	0.529249	0.208281	genus
Alloacidobacterium	0.210176	6e-06	1e-05	8e-06	4e-06	1	1	1	1	1	1	genus
Alloactinosynnema	0.0229334	1.4e-05	2.2e-05	1.6e-05	8e-06	0.00210822	0.135345	0.113833	0.0789375	0.187616	0.79214	genus
Alloalcanivorax	0.0162589	4.6e-05	5.6e-05	6e-05	3.2e-05	0.0111718	0.825378	0.00581717	0.122484	0.320784	0.0775529	genus
Allobacillus	0.167811	1.4e-05	2e-05	1.6e-05	1e-05	1	1	1	1	1	1	genus
Allobaculum	0.182413	0.000386	0.000158	0.000324	0.000608	1	1	1	1	1	1	genus
Allobranchiibius	0.0814802	4e-06	6e-06	1e-05	2e-06	1	1	1	1	1	1	genus
Allochromatium	0.0520342	1.8e-05	2.6e-05	3e-05	1.6e-05	1	1	1	1	1	1	genus
Allocoleopsis	0.251129	2.6e-05	1.8e-05	1.6e-05	1.2e-05	1	1	1	1	1	1	genus
Allocoprobacillus	0.0382658	6.8e-05	4e-05	5.6e-05	3.6e-05	0.68408	0.266053	0.128737	0.0261217	0.00850588	0.266053	genus
Allofrancisella	0.549668	2e-06	0	2e-06	0	1	1	1	1	1	1	genus
Allohahella	0.0562777	1e-05	1.8e-05	1.2e-05	8e-06	1	1	1	1	1	1	genus
Alloiococcus	0.381755	4.6e-05	4.4e-05	3.8e-05	3.2e-05	1	1	1	1	1	1	genus
Allokutzneria	0.00548807	2e-05	3.4e-05	3.4e-05	1.4e-05	0.00286251	0.825171	0.00575839	0.0358578	0.376915	0.0604308	genus
Allomeiothermus	0.0213622	1.8e-05	2.2e-05	3e-05	1.2e-05	0.099827	0.173213	0.0026328	0.460682	0.363895	0.0357573	genus
Allomuricauda	0.0574967	4.8e-05	5.2e-05	6.6e-05	3.2e-05	1	1	1	1	1	1	genus
Allorhizobium	0.114214	5.4e-05	6e-05	6e-05	2.2e-05	1	1	1	1	1	1	genus
Allosaccharopolyspora	0.130094	1.2e-05	1.4e-05	1.2e-05	6e-06	1	1	1	1	1	1	genus
Alloscardovia	0.302257	6e-06	8e-06	6e-06	2e-06	1	1	1	1	1	1	genus
Allosphingosinicella	0.0771762	1e-05	1e-05	6e-06	4e-06	1	1	1	1	1	1	genus
Allotamlana	0.12095	6e-06	8e-06	1e-05	0	1	1	1	1	1	1	genus
Alloyangia	0.0613204	4e-05	5.2e-05	5.4e-05	2.8e-05	1	1	1	1	1	1	genus
Alphabaculovirus	0.210176	4e-06	6e-06	2e-06	0	1	1	1	1	1	1	genus
Alphanudivirus	0.391625	2e-06	0	0	0	1	1	1	1	1	1	genus
Alsobacter	0.0262924	2.2e-05	3.2e-05	3.4e-05	1.4e-05	0.0130944	0.977506	0.012094	0.108024	0.382087	0.10198	genus
Alteracholeplasma	0.0972174	6e-06	0	0	0	1	1	1	1	1	1	genus
Altererythrobacter	0.021663	8.2e-05	9.2e-05	9.2e-05	5e-05	0.00488296	0.786668	0.0109586	0.255669	0.0933535	0.386464	genus
Altericista	0.127154	1e-05	1.2e-05	1.2e-05	6e-06	1	1	1	1	1	1	genus
Alteriqipengyuania	0.13065	0	6e-06	6e-06	2e-06	1	1	1	1	1	1	genus
Alterisphingorhabdus (ex Yan et al. 2024)	0.0771762	4e-06	1e-05	1e-05	6e-06	1	1	1	1	1	1	genus
Alteromonas	0.403889	0.000104	9.4e-05	0.000112	7.6e-05	1	1	1	1	1	1	genus
Alysiella	0.275664	1.4e-05	1e-05	1.6e-05	8e-06	1	1	1	1	1	1	genus
Amaricoccus	0.30192	1.2e-05	1.8e-05	1.8e-05	1.2e-05	1	1	1	1	1	1	genus
Amedibacillus	0.098593	0.000318	0.000364	0.00033	0.000166	1	1	1	1	1	1	genus
Amedibacterium	0.173739	5.6e-05	6.4e-05	5.6e-05	4.2e-05	1	1	1	1	1	1	genus
Aminipila	0.152698	0.00028	0.000292	0.00032	0.000208	1	1	1	1	1	1	genus
Aminirod	0.63102	2.4e-05	2.8e-05	1e-05	2e-05	1	1	1	1	1	1	genus
Aminithiophilus	0.22218	2e-06	1.6e-05	0	0	1	1	1	1	1	1	genus
Aminobacter	0.121091	6.6e-05	7.2e-05	8.8e-05	4.4e-05	1	1	1	1	1	1	genus
Aminobacterium	0.130918	1e-05	4e-06	2.2e-05	8e-06	1	1	1	1	1	1	genus
Aminomonas	0.00959331	7.6e-05	0.000114	0.000108	4e-05	0.00199494	0.628523	0.00912919	0.0903942	0.162214	0.226465	genus
Ammonicoccus	0.187075	1.2e-05	1.8e-05	1.2e-05	6e-06	1	1	1	1	1	1	genus
Ammonifex	0.0342841	3e-05	3.4e-05	4.4e-05	1.6e-05	0.0227288	0.636741	0.00595546	0.522861	0.101209	0.266482	genus
Amniculibacterium	0.020458	0	6e-06	1e-05	6e-06	1	0.215311	0.215311	0.0630781	0.0630781	0.00195006	genus
Amphibacillus	0.890369	4e-06	4e-06	4e-06	2e-06	1	1	1	1	1	1	genus
Amphritea	0.265046	1.6e-05	1.6e-05	2e-05	1.4e-05	1	1	1	1	1	1	genus
Ampullimonas	0.210176	6e-06	8e-06	1e-05	4e-06	1	1	1	1	1	1	genus
Amycolatopsis	0.0235454	0.000738	0.000946	0.000964	0.00049	0.012868	0.893615	0.00876384	0.134188	0.322364	0.10278	genus
Amygdalobacter	0.106001	0.000102	9.6e-05	8e-05	5.4e-05	1	1	1	1	1	1	genus
Amylibacter	0.719435	8e-06	1e-05	1.2e-05	1e-05	1	1	1	1	1	1	genus
Amylolactobacillus	0.0860923	8e-06	4e-06	4e-06	1.2e-05	1	1	1	1	1	1	genus
Anabaena	0.913768	3.2e-05	2.8e-05	2.8e-05	2.6e-05	1	1	1	1	1	1	genus
Anabaenopsis	0.890369	4e-06	4e-06	4e-06	2e-06	1	1	1	1	1	1	genus
Anaerobacillus	1	1e-05	1e-05	1e-05	1e-05	1	1	1	1	1	1	genus
Anaerobutyricum	0.162026	0.001348	0.00135	0.00128	0.00085	1	1	1	1	1	1	genus
Anaerocellum	0.127154	8e-06	1.4e-05	1e-05	8e-06	1	1	1	1	1	1	genus
Anaerococcus	0.950021	8e-05	7.2e-05	7.4e-05	6.6e-05	1	1	1	1	1	1	genus
Anaerocolumna	0.133107	0.002892	0.00262	0.002366	0.001546	1	1	1	1	1	1	genus
Anaerofustis	0.0801673	0.000136	0.000112	0.000106	5.8e-05	1	1	1	1	1	1	genus
Anaerohalosphaera	0.501943	1.4e-05	1.4e-05	1.2e-05	8e-06	1	1	1	1	1	1	genus
Anaerolinea	0.0786366	1.8e-05	2.2e-05	2.2e-05	1e-05	1	1	1	1	1	1	genus
Anaeromicropila	0.304366	0.000204	0.000182	0.000196	0.000136	1	1	1	1	1	1	genus
Anaeromyxobacter	0.0221083	0.00011	0.000144	0.000156	6.4e-05	0.0116771	0.767918	0.00484968	0.375997	0.101744	0.237843	genus
Anaeropeptidivorans	0.0820399	0.000266	0.000226	0.000182	0.000112	1	1	1	1	1	1	genus
Anaerostipes	0.167388	0.003686	0.0035	0.00322	0.002134	1	1	1	1	1	1	genus
Anaerotignum	0.245489	0.000454	0.000532	0.000486	0.000274	1	1	1	1	1	1	genus
Anaerotruncus	0.013256	0.00189	0.002512	0.001986	0.001136	0.00110702	0.108676	0.0973895	0.0612713	0.164443	0.789191	genus
Anaplasma	0.173094	1e-05	1.2e-05	1.4e-05	8e-06	1	1	1	1	1	1	genus
Anatilimnocola	0.216381	1.6e-05	1.8e-05	1.4e-05	1e-05	1	1	1	1	1	1	genus
Ancylobacter	0.0336554	0.000114	0.000122	0.000144	7e-05	0.0499242	0.361157	0.00405598	0.572746	0.162534	0.139629	genus
Anderseniella	0.475773	3e-05	3.6e-05	3.4e-05	3.8e-05	1	1	1	1	1	1	genus
Andhravirus	0.0964723	0	0	4e-06	0	1	1	1	1	1	1	genus
Andrewvirus	0.391625	0	2e-06	0	0	1	1	1	1	1	1	genus
Aneurinibacillus	0.232092	7.2e-05	8e-05	7.4e-05	5.8e-05	1	1	1	1	1	1	genus
Angustibacter	0.354628	1.2e-05	1.6e-05	1.8e-05	1e-05	1	1	1	1	1	1	genus
Anoxybacillus	0.80038	4.8e-05	5e-05	5.2e-05	4.4e-05	1	1	1	1	1	1	genus
Anoxybacter	0.404125	1.6e-05	1.4e-05	1.6e-05	1e-05	1	1	1	1	1	1	genus
Anoxybacterium	0.144527	0.000168	0.000156	0.00014	9.2e-05	1	1	1	1	1	1	genus
Anoxybacteroides	0.127154	8e-06	8e-06	1e-05	1.4e-05	1	1	1	1	1	1	genus
Anseongella	0.148581	2.6e-05	2.6e-05	3.8e-05	2e-05	1	1	1	1	1	1	genus
Antarcticibacterium	0.309291	3.8e-05	4e-05	6e-05	3.4e-05	1	1	1	1	1	1	genus
Antarcticirhabdus	0.100417	1.4e-05	2e-05	2.2e-05	1.2e-05	1	1	1	1	1	1	genus
Antarctobacter	0.0920506	8e-06	1e-05	2e-05	8e-06	1	1	1	1	1	1	genus
Anthocerotibacter	0.549668	1e-05	1e-05	8e-06	8e-06	1	1	1	1	1	1	genus
Antiquaquibacter	0.516363	4e-06	4e-06	8e-06	4e-06	1	1	1	1	1	1	genus
Apibacter	0.287629	2.4e-05	1.4e-05	2.2e-05	1.4e-05	1	1	1	1	1	1	genus
Apilactobacillus	0.654629	1.8e-05	1.2e-05	1.2e-05	1e-05	1	1	1	1	1	1	genus
Aquabacter	0.00936609	2e-05	2.8e-05	3.2e-05	1.2e-05	0.0105639	0.578329	0.00185429	0.221398	0.182209	0.075298	genus
Aquabacterium	0.007222	3.8e-05	6.2e-05	6.6e-05	3e-05	0.00850588	0.786185	0.00370116	0.0612412	0.447523	0.0321117	genus
Aquaspirillum	0.4257	8e-06	1.2e-05	8e-06	6e-06	1	1	1	1	1	1	genus
Aquella	0.890369	4e-06	4e-06	4e-06	2e-06	1	1	1	1	1	1	genus
Aquibium	0.173992	2.6e-05	3.2e-05	3.4e-05	2.2e-05	1	1	1	1	1	1	genus
Aquicella	0.212092	1e-05	1.2e-05	1.6e-05	1e-05	1	1	1	1	1	1	genus
Aquicoccus	0.549668	2e-06	0	0	2e-06	1	1	1	1	1	1	genus
Aquifex	0.0964723	0	0	4e-06	0	1	1	1	1	1	1	genus
Aquiflexum	0.36656	2.4e-05	1.8e-05	2.4e-05	1.4e-05	1	1	1	1	1	1	genus
Aquihabitans	0.0392127	5.4e-05	6.2e-05	6.6e-05	3.4e-05	0.0154438	0.891777	0.0105319	0.327281	0.149247	0.264567	genus
Aquiluna	0.0379204	1.2e-05	1e-05	1.2e-05	4e-06	0.0570485	0.549124	0.012349	0.549124	0.012349	1	genus
Aquimarina	0.393899	6.8e-05	7.4e-05	7e-05	5.2e-05	1	1	1	1	1	1	genus
Aquincola	0.0994796	2.8e-05	3.2e-05	3.2e-05	1.4e-05	1	1	1	1	1	1	genus
Aquipluma	0.233367	6.4e-05	5e-05	5.4e-05	3.2e-05	1	1	1	1	1	1	genus
Aquipseudomonas	0.0931107	5.2e-05	6.2e-05	7e-05	3.4e-05	1	1	1	1	1	1	genus
Aquirufa	0.230048	1.6e-05	1.2e-05	2.8e-05	1.4e-05	1	1	1	1	1	1	genus
Aquisalimonas	0.029522	2e-05	2.6e-05	3e-05	1.2e-05	0.0303407	0.517715	0.00491602	0.338948	0.226521	0.108909	genus
Aquisalinus	0.412849	6e-06	8e-06	1e-05	4e-06	1	1	1	1	1	1	genus
Aquisediminimonas	0.191046	6e-06	1e-05	1e-05	6e-06	1	1	1	1	1	1	genus
Aquisphaera	0.039225	7.2e-05	7.2e-05	7.4e-05	3.4e-05	0.0279811	0.741678	0.0114981	0.912506	0.021031	0.826062	genus
Aquitalea	0.0172433	3e-05	4e-05	4.2e-05	2.2e-05	0.0164468	0.635364	0.00406547	0.189859	0.276662	0.0742308	genus
Arabiibacter	0.45524	0.00025	0.000202	0.000236	0.000378	1	1	1	1	1	1	genus
Arachidicoccus	0.0562544	5e-05	5e-05	5.8e-05	3.2e-05	1	1	1	1	1	1	genus
Arachnia	0.0168194	6e-05	7.4e-05	8.6e-05	3.4e-05	0.0147066	0.587738	0.00286709	0.356738	0.129033	0.143272	genus
Arawnvirus	0.205817	3.8e-05	1e-05	1e-05	1e-05	1	1	1	1	1	1	genus
Arcanobacterium	0.231328	3.8e-05	3.8e-05	5e-05	3.2e-05	1	1	1	1	1	1	genus
Archaeoglobus	0.859009	8e-06	8e-06	8e-06	6e-06	1	1	1	1	1	1	genus
Archangium	0.0296947	0.000182	0.000236	0.000242	0.000112	0.00871317	0.87241	0.0137969	0.163967	0.218228	0.218228	genus
Arcobacter	0.944886	6e-05	5.6e-05	6e-05	5e-05	1	1	1	1	1	1	genus
Arcticibacter	0.593762	2.2e-05	2.4e-05	2.6e-05	1.8e-05	1	1	1	1	1	1	genus
Arcticibacterium	0.413908	1.2e-05	8e-06	8e-06	8e-06	1	1	1	1	1	1	genus
Arenibacter	0.651531	3.6e-05	3.4e-05	4e-05	2.8e-05	1	1	1	1	1	1	genus
Arenibacterium	0.164548	2.2e-05	2.4e-05	2.4e-05	1.2e-05	1	1	1	1	1	1	genus
Arenimonas	0.0263912	1e-05	1.2e-05	1e-05	4e-06	0.00454298	0.514453	0.0288266	0.514453	0.0288266	1	genus
Aristaeella	0.00860676	0.000642	0.000776	0.000782	0.00036	0.00354052	0.936023	0.00272912	0.309277	0.0574727	0.272637	genus
Aristophania	0.498305	2e-06	2e-06	4e-06	0	1	1	1	1	1	1	genus
Aromatoleum	0.106457	3e-05	4.4e-05	4.4e-05	2.8e-05	1	1	1	1	1	1	genus
Arsenicicoccus	0.0165931	5e-05	6.4e-05	6.4e-05	2.6e-05	0.0096508	0.764426	0.00387983	0.275834	0.134037	0.164711	genus
Arsenophonus	0.0698482	4.6e-05	3.6e-05	2.4e-05	1.8e-05	1	1	1	1	1	1	genus
Arthrobacter	0.014013	0.00079	0.001018	0.001042	0.000532	0.00421179	0.789113	0.00947602	0.091986	0.239262	0.156322	genus
Asaia	0.374397	1.8e-05	1.6e-05	2e-05	2.2e-05	1	1	1	1	1	1	genus
Asticcacaulis	0.129226	6.2e-05	6.4e-05	6.6e-05	4.4e-05	1	1	1	1	1	1	genus
Athalassotoga	0.0410711	6e-06	8e-06	8e-06	0	0.0132052	1	0.0132052	0.535556	0.0630781	0.535556	genus
Atlantibacter	0.307826	1.4e-05	1.2e-05	1e-05	6e-06	1	1	1	1	1	1	genus
Atopobium	0.0974959	3e-05	4.2e-05	4.8e-05	2.6e-05	1	1	1	1	1	1	genus
Atribacter	0.901959	6e-06	4e-06	4e-06	4e-06	1	1	1	1	1	1	genus
Atrimonas	0.513153	4e-06	6e-06	2e-06	2e-06	1	1	1	1	1	1	genus
Audreyjarvisvirus	0.391625	0	2e-06	0	0	1	1	1	1	1	1	genus
Aurantiacibacter	0.0347709	2e-05	2.6e-05	3.4e-05	2.2e-05	0.425393	0.117659	0.0181877	0.261929	0.745375	0.00722008	genus
Aurantibacillus	0.498305	8e-06	8e-06	1e-05	6e-06	1	1	1	1	1	1	genus
Aurantimicrobium	0.0627111	2e-06	4e-06	8e-06	0	1	1	1	1	1	1	genus
Aurantimonas	0.383247	1.8e-05	2.2e-05	2.8e-05	1.4e-05	1	1	1	1	1	1	genus
Auraticoccus	0.04535	2.4e-05	3.6e-05	3.4e-05	1.6e-05	0.0365136	0.596278	0.00876924	0.315496	0.276858	0.125148	genus
Aureibacter	0.372067	1.4e-05	1.6e-05	1.8e-05	1.2e-05	1	1	1	1	1	1	genus
Aureibaculum	0.695647	8e-06	4e-06	1.2e-05	6e-06	1	1	1	1	1	1	genus
Aureimonas	0.0446386	0.000156	0.000166	0.000176	9.8e-05	0.0209013	0.788255	0.00992763	0.591161	0.0762936	0.420398	genus
Aureispira	0.686012	1.8e-05	2e-05	1.6e-05	2e-05	1	1	1	1	1	1	genus
Aureliella	0.293862	2.6e-05	2e-05	2e-05	1.2e-05	1	1	1	1	1	1	genus
Auritidibacter	0.0771762	1e-05	1e-05	6e-06	4e-06	1	1	1	1	1	1	genus
Austwickia	1	1e-05	1e-05	1e-05	1e-05	1	1	1	1	1	1	genus
Avibacterium	0.446627	2.8e-05	3e-05	3e-05	2e-05	1	1	1	1	1	1	genus
Azoarcus	0.017381	7.8e-05	9.6e-05	0.000102	4.6e-05	0.0104304	0.787466	0.00464278	0.205108	0.195634	0.124358	genus
Azohydromonas	0.25107	4e-06	2e-06	0	0	1	1	1	1	1	1	genus
Azonexus	0.0432781	3.8e-05	5e-05	5.2e-05	2.8e-05	0.0145795	0.911593	0.0197202	0.148911	0.317664	0.182742	genus
Azorhizobium	0.283886	2e-05	2e-05	2.4e-05	1.6e-05	1	1	1	1	1	1	genus
Azorhizophilus	0.0656013	1.2e-05	1.6e-05	1.2e-05	4e-06	1	1	1	1	1	1	genus
Azospira	0.0678986	0.000104	0.000114	0.000104	5.6e-05	1	1	1	1	1	1	genus
Azospirillum	0.0118553	0.000412	0.000514	0.000514	0.00026	0.00272912	0.611194	0.0128342	0.0648652	0.249929	0.180956	genus
Azotobacter	0.0902808	3.6e-05	4.2e-05	4.6e-05	2.8e-05	1	1	1	1	1	1	genus
Bacillus	0.236655	0.00263	0.002474	0.002712	0.001834	1	1	1	1	1	1	genus
Bacterioplanes	0.549668	2e-06	2e-06	0	0	1	1	1	1	1	1	genus
Bacterioplanoides	0.549668	8e-06	1e-05	1e-05	8e-06	1	1	1	1	1	1	genus
Bacteriovorax	0.25107	1e-05	1e-05	8e-06	6e-06	1	1	1	1	1	1	genus
Bacteroides	0.152032	0.023334	0.025776	0.04316	0.00956	1	1	1	1	1	1	genus
Baekduia	0.0468944	3.4e-05	4.2e-05	4.6e-05	2.6e-05	0.0496649	0.599398	0.0128426	0.184512	0.524875	0.0639891	genus
Barnesiella	0.310277	0.000586	0.000682	0.000856	0.000384	1	1	1	1	1	1	genus
Barrientosiimonas	0.0675446	1.2e-05	2e-05	1.6e-05	1.2e-05	1	1	1	1	1	1	genus
Bartonella	0.116899	7.8e-05	9.4e-05	8.2e-05	6.6e-05	1	1	1	1	1	1	genus
Basfia	0.215807	2.4e-05	2e-05	1.6e-05	1e-05	1	1	1	1	1	1	genus
Bauldia	0.366635	2e-06	6e-06	6e-06	2e-06	1	1	1	1	1	1	genus
Bdellovibrio	0.167888	0.00012	0.00013	0.000146	0.00012	1	1	1	1	1	1	genus
Beggiatoa	0.824279	4e-06	2e-06	2e-06	4e-06	1	1	1	1	1	1	genus
Beijerinckia	0.110866	1e-05	1.2e-05	1.2e-05	4e-06	1	1	1	1	1	1	genus
Belliella	0.201849	8e-06	8e-06	1.6e-05	1e-05	1	1	1	1	1	1	genus
Bengtsoniella	0.0118501	0.000446	0.000646	0.000592	0.000238	0.00328346	0.830696	0.00640944	0.148961	0.134481	0.218921	genus
Bergeriella	0.16698	1e-05	1e-05	1.4e-05	6e-06	1	1	1	1	1	1	genus
Bergeyella	0.0944882	2.4e-05	2.6e-05	3e-05	1e-05	1	1	1	1	1	1	genus
Bermanella	0.901959	4e-06	6e-06	6e-06	6e-06	1	1	1	1	1	1	genus
Bernardetia	0.830993	2.8e-05	3.2e-05	3e-05	2.4e-05	1	1	1	1	1	1	genus
Berryella	0.360828	0.000324	0.00027	0.00035	0.00046	1	1	1	1	1	1	genus
Beutenbergia	0.371202	1.2e-05	1.4e-05	1.8e-05	1e-05	1	1	1	1	1	1	genus
Bibersteinia	0.302257	4e-06	4e-06	8e-06	2e-06	1	1	1	1	1	1	genus
Bifidobacterium	0.646306	0.00198	0.001342	0.001656	0.002136	1	1	1	1	1	1	genus
Billgrantia	0.0404217	1.6e-05	2.4e-05	2.4e-05	1.2e-05	0.0337704	0.738694	0.0140342	0.137289	0.524228	0.0688283	genus
Biomaibacter	0.110464	8e-05	7.6e-05	7.2e-05	3.6e-05	1	1	1	1	1	1	genus
Bizionia	0.391625	2e-06	0	0	0	1	1	1	1	1	1	genus
Blastochloris	0.0310148	2.8e-05	3.4e-05	3.6e-05	1.8e-05	0.0140634	0.889035	0.00945457	0.209216	0.230173	0.162941	genus
Blastococcus	0.0219669	8.4e-05	0.000116	0.000114	5.8e-05	0.00706075	0.914187	0.00970388	0.161255	0.195975	0.195975	genus
Blastomonas	0.211286	1.8e-05	2e-05	2.4e-05	1.4e-05	1	1	1	1	1	1	genus
Blastopirellula	0.0142134	8e-06	1e-05	1.2e-05	2e-06	0.0112983	0.617075	0.00241868	0.526516	0.0574331	0.257074	genus
Blattabacterium	0.460638	6.6e-05	6.4e-05	5.8e-05	4.6e-05	1	1	1	1	1	1	genus
Blautia	0.298851	0.042786	0.038484	0.035796	0.025106	1	1	1	1	1	1	genus
Bombilactobacillus	0.0926769	2.8e-05	2.4e-05	1.8e-05	1.2e-05	1	1	1	1	1	1	genus
Bombiscardovia	0.0767143	1.2e-05	1.2e-05	1e-05	2e-06	1	1	1	1	1	1	genus
Bordetella	0.0198414	0.000346	0.000448	0.00053	0.0002	0.016077	0.630209	0.00386968	0.284687	0.181121	0.120834	genus
Borrelia	0.924672	2e-05	1.8e-05	1.8e-05	1.6e-05	1	1	1	1	1	1	genus
Borreliella	0.51852	2e-05	2.2e-05	2.4e-05	1.8e-05	1	1	1	1	1	1	genus
Bosea	0.0370064	0.000142	0.000172	0.000174	0.0001	0.0156013	0.914415	0.0115506	0.216487	0.237131	0.179144	genus
Botrimarina	0.279598	2e-05	2.6e-05	2.6e-05	1.8e-05	1	1	1	1	1	1	genus
Boudabousia	0.4257	2e-06	0	4e-06	4e-06	1	1	1	1	1	1	genus
Brachybacterium	0.034338	0.000208	0.000262	0.000272	0.000146	0.0158384	0.935903	0.0126655	0.155385	0.321269	0.133308	genus
Brachymonas	0.210176	6e-06	1e-05	8e-06	4e-06	1	1	1	1	1	1	genus
Brachyspira	0.504344	8.4e-05	0.00012	6e-05	7.8e-05	1	1	1	1	1	1	genus
Bradymonas	0.549668	1e-05	1.2e-05	1.2e-05	1e-05	1	1	1	1	1	1	genus
Bradyrhizobium	0.054763	0.001248	0.00142	0.00157	0.000994	1	1	1	1	1	1	genus
Brasilonema	0.824279	6e-06	6e-06	8e-06	8e-06	1	1	1	1	1	1	genus
Bremerella	0.148973	2.2e-05	2.8e-05	2.6e-05	1.8e-05	1	1	1	1	1	1	genus
Brenneria	0.403014	4.6e-05	5.4e-05	5.6e-05	4.2e-05	1	1	1	1	1	1	genus
Breoghania	0.0667842	6.4e-05	6e-05	5e-05	3.2e-05	1	1	1	1	1	1	genus
Brevefilum	0.498305	8e-06	1e-05	8e-06	6e-06	1	1	1	1	1	1	genus
Brevibacillus	0.0877971	0.000718	0.000762	0.000738	0.000498	1	1	1	1	1	1	genus
Brevibacterium	0.0294462	0.00019	0.00023	0.000238	0.000142	0.0108762	0.957243	0.00931515	0.249035	0.163331	0.227698	genus
Brevirhabdus	0.0482686	1.6e-05	2e-05	1.8e-05	4e-06	0.0115376	0.752194	0.0270891	0.625569	0.0415493	0.86326	genus
Brevundimonas	0.0203899	0.000554	0.000654	0.000652	0.00032	0.00871317	0.957307	0.00743644	0.163967	0.218228	0.14835	genus
Breznakiella	0.0670828	8e-05	8.4e-05	8.6e-05	4.4e-05	1	1	1	1	1	1	genus
Brigitvirus	0.30469	6e-06	1.4e-05	8e-06	6e-06	1	1	1	1	1	1	genus
Brochothrix	0.513153	1.4e-05	1.2e-05	1.2e-05	1.6e-05	1	1	1	1	1	1	genus
Brooklawnia	0.730717	1.2e-05	1.2e-05	1.4e-05	1e-05	1	1	1	1	1	1	genus
Brucella	0.203726	0.000114	0.000132	0.000124	8e-05	1	1	1	1	1	1	genus
Brucepastera	0.0520515	3.4e-05	3.6e-05	3.8e-05	2.2e-05	1	1	1	1	1	1	genus
Brumicola	0.859009	4e-06	6e-06	6e-06	4e-06	1	1	1	1	1	1	genus
Brussowvirus	0.391625	0	0	0	2e-06	1	1	1	1	1	1	genus
Buchananella	0.0493392	2e-05	2.6e-05	2.6e-05	1.4e-05	0.0118359	0.794571	0.0240318	0.20303	0.213487	0.311258	genus
Buchnera	0.474797	9.8e-05	9.6e-05	8e-05	8e-05	1	1	1	1	1	1	genus
Bulleidia	0.859009	8e-06	6e-06	8e-06	8e-06	1	1	1	1	1	1	genus
Burkholderia	0.0591235	0.000574	0.000726	0.000726	0.000438	1	1	1	1	1	1	genus
Buttiauxella	0.147338	2e-05	2.6e-05	2e-05	1.6e-05	1	1	1	1	1	1	genus
Butyricimonas	0.37662	0.00105	0.000688	0.001106	0.000562	1	1	1	1	1	1	genus
Butyrivibrio	0.129779	0.002294	0.002044	0.002004	0.001252	1	1	1	1	1	1	genus
Bythopirellula	0.498305	8e-06	1e-05	8e-06	6e-06	1	1	1	1	1	1	genus
Caballeronia	0.10389	0.000156	0.000154	0.000146	8.8e-05	1	1	1	1	1	1	genus
Caenibius	0.811214	1e-05	1e-05	1.2e-05	1.2e-05	1	1	1	1	1	1	genus
Caenispirillum	0.0103991	3.2e-05	4.4e-05	4.4e-05	2e-05	0.0141818	0.577244	0.00261213	0.14726	0.315694	0.0447823	genus
Caldalkalibacillus	0.355943	2.4e-05	2.4e-05	3e-05	2.2e-05	1	1	1	1	1	1	genus
Caldanaerobacter	0.636908	1.6e-05	2e-05	1.8e-05	1.6e-05	1	1	1	1	1	1	genus
Caldibacillus	0.548725	2e-06	4e-06	0	0	1	1	1	1	1	1	genus
Caldicellulosiruptor	0.171309	0.000126	0.000108	0.0001	8.4e-05	1	1	1	1	1	1	genus
Caldichromatium	0.283886	1e-05	1e-05	1.2e-05	8e-06	1	1	1	1	1	1	genus
Caldifermentibacillus	0.10106	0.000272	0.000208	0.000246	0.000144	1	1	1	1	1	1	genus
Caldilinea	0.745097	2.2e-05	2.4e-05	2.4e-05	1.8e-05	1	1	1	1	1	1	genus
Caldimicrobium	0.437805	8e-06	8e-06	8e-06	4e-06	1	1	1	1	1	1	genus
Caldimonas	0.0342113	4.8e-05	7.4e-05	7.8e-05	3.4e-05	0.0150152	0.9569	0.0174084	0.104944	0.417555	0.117045	genus
Caldinitratiruptor	0.0116385	6.4e-05	8e-05	8.4e-05	3.4e-05	0.00596051	0.850311	0.00329626	0.225049	0.124358	0.160935	genus
Caldisericum	0.772816	0	2e-06	2e-06	2e-06	1	1	1	1	1	1	genus
Caldisphaera	0.391625	2e-06	0	0	0	1	1	1	1	1	1	genus
Calditerrivibrio	0.575411	1.6e-05	1.6e-05	1.2e-05	1e-05	1	1	1	1	1	1	genus
Caldithrix	0.143075	1.8e-05	1.6e-05	1.8e-05	1e-05	1	1	1	1	1	1	genus
Caldivirga	0.859009	4e-06	2e-06	2e-06	2e-06	1	1	1	1	1	1	genus
Caloramator	0.0611178	7e-05	8.6e-05	7.6e-05	5.4e-05	1	1	1	1	1	1	genus
Caloranaerobacter	0.797212	1.8e-05	1.4e-05	1.6e-05	1.6e-05	1	1	1	1	1	1	genus
Calothrix	0.384831	1.6e-05	2e-05	2e-05	1.4e-05	1	1	1	1	1	1	genus
Calycomorphotria	0.173094	1.2e-05	8e-06	1e-05	6e-06	1	1	1	1	1	1	genus
Caminibacter	0.145219	1.6e-05	1.2e-05	1e-05	8e-06	1	1	1	1	1	1	genus
Caminicella	0.811214	8e-06	1e-05	8e-06	1e-05	1	1	1	1	1	1	genus
Campylobacter	0.519356	0.00046	0.00043	0.000586	0.000358	1	1	1	1	1	1	genus
Candidatus Accumulibacter	0.0525625	8e-06	1.4e-05	1.6e-05	6e-06	1	1	1	1	1	1	genus
Candidatus Aciduliprofundum	0.391625	0	0	0	2e-06	1	1	1	1	1	1	genus
Candidatus Annandia	0.391625	2e-06	0	0	0	1	1	1	1	1	1	genus
Candidatus Arcticimaribacter	0.783398	4e-06	2e-06	8e-06	4e-06	1	1	1	1	1	1	genus
Candidatus Arthromitus	0.202411	5.6e-05	5.2e-05	4.6e-05	3e-05	1	1	1	1	1	1	genus
Candidatus Atelocyanobacterium	0.549668	2e-06	2e-06	0	0	1	1	1	1	1	1	genus
Candidatus Azobacteroides	0.824279	2e-06	4e-06	4e-06	2e-06	1	1	1	1	1	1	genus
Candidatus Babela	0.391625	0	2e-06	0	0	1	1	1	1	1	1	genus
Candidatus Bandiella	0.549668	2e-06	0	2e-06	0	1	1	1	1	1	1	genus
Candidatus Bealeia	0.283886	6e-06	2e-06	4e-06	8e-06	1	1	1	1	1	1	genus
Candidatus Bipolaricaulis	0.0696311	1e-05	1.4e-05	1.4e-05	6e-06	1	1	1	1	1	1	genus
Candidatus Blochmanniella	0.90523	1e-05	1.2e-05	1e-05	1e-05	1	1	1	1	1	1	genus
Candidatus Caldatribacterium	0.453562	1e-05	1.2e-05	1e-05	6e-06	1	1	1	1	1	1	genus
Candidatus Cardinium	0.506942	2.4e-05	2.8e-05	2.2e-05	1.8e-05	1	1	1	1	1	1	genus
Candidatus Carsonella	0.391625	2e-06	0	0	0	1	1	1	1	1	1	genus
Candidatus Chlorohelix	0.0680185	8e-06	1e-05	1e-05	4e-06	1	1	1	1	1	1	genus
Candidatus Cloacimonas	0.663175	4e-06	2e-06	6e-06	4e-06	1	1	1	1	1	1	genus
Candidatus Competibacter	0.0964723	0	0	0	4e-06	1	1	1	1	1	1	genus
Candidatus Contubernalis	0.697519	3.6e-05	3.4e-05	3.6e-05	2.6e-05	1	1	1	1	1	1	genus
Candidatus Curculioniphilus	0.62503	6e-06	8e-06	2e-06	6e-06	1	1	1	1	1	1	genus
Candidatus Cytomitobacter	0.185987	2e-06	6e-06	0	2e-06	1	1	1	1	1	1	genus
Candidatus Deianiraea	0.172621	1.2e-05	8e-06	8e-06	2e-06	1	1	1	1	1	1	genus
Candidatus Desulfofervidus	0.348853	2.2e-05	2.2e-05	1.2e-05	8e-06	1	1	1	1	1	1	genus
Candidatus Desulforudis	0.0752701	6.2e-05	7e-05	6.8e-05	3.8e-05	1	1	1	1	1	1	genus
Candidatus Doolittlea	0.391625	0	2e-06	0	0	1	1	1	1	1	1	genus
Candidatus Electrothrix	0.133696	2.2e-05	2.4e-05	2.4e-05	1.2e-05	1	1	1	1	1	1	genus
Candidatus Endolissoclinum	0.391625	0	0	0	2e-06	1	1	1	1	1	1	genus
Candidatus Endomicrobiellum	0.686716	4e-06	6e-06	2e-06	6e-06	1	1	1	1	1	1	genus
Candidatus Endoriftia	0.0706049	1.6e-05	1e-05	1.4e-05	6e-06	1	1	1	1	1	1	genus
Candidatus Epulonipiscium	0.85412	3.8e-05	3.2e-05	3.4e-05	3e-05	1	1	1	1	1	1	genus
Candidatus Fervidibacter	0.191046	2e-06	8e-06	8e-06	6e-06	1	1	1	1	1	1	genus
Candidatus Fonsibacter	0.391625	0	0	2e-06	0	1	1	1	1	1	1	genus
Candidatus Formimonas	0.146315	0.000148	0.00014	0.000142	8.6e-05	1	1	1	1	1	1	genus
Candidatus Fukatsuia	0.213634	2.2e-05	2.4e-05	1.8e-05	3.2e-05	1	1	1	1	1	1	genus
Candidatus Haliotispira	0.391625	1e-05	1e-05	1e-05	8e-06	1	1	1	1	1	1	genus
Candidatus Hepatoplasma	0.391625	2e-06	0	0	0	1	1	1	1	1	1	genus
Candidatus Hydrogenosomobacter	0.391625	0	0	2e-06	0	1	1	1	1	1	1	genus
Candidatus Karelsulcia	0.663175	6e-06	4e-06	4e-06	2e-06	1	1	1	1	1	1	genus
Candidatus Kinetoplastidibacterium	0.859009	4e-06	6e-06	6e-06	4e-06	1	1	1	1	1	1	genus
Candidatus Kirkpatrickella	0.316968	1e-05	1e-05	1e-05	6e-06	1	1	1	1	1	1	genus
Candidatus Korobacter	0.0371658	8e-06	1.4e-05	1.4e-05	2e-06	0.0186347	0.79377	0.00894425	0.295713	0.191183	0.191183	genus
Candidatus Kuenenia	0.0964723	1e-05	1e-05	1e-05	6e-06	1	1	1	1	1	1	genus
Candidatus Leptofilum	0.0196089	6.8e-05	5.4e-05	5.4e-05	3e-05	0.0775142	0.935064	0.0647805	0.174489	0.00178888	0.201799	genus
Candidatus Marinarcus	0.824279	2e-06	4e-06	2e-06	4e-06	1	1	1	1	1	1	genus
Candidatus Mesenet	0.25107	4e-06	2e-06	0	0	1	1	1	1	1	1	genus
Candidatus Methanoliparum	0.549668	0	2e-06	2e-06	0	1	1	1	1	1	1	genus
Candidatus Methanoplasma	0.0964723	0	0	4e-06	0	1	1	1	1	1	1	genus
Candidatus Methylocalor	0.124191	1.4e-05	2.2e-05	1.6e-05	8e-06	1	1	1	1	1	1	genus
Candidatus Methylopumilus	0.663175	2.4e-05	2.4e-05	2.2e-05	2.6e-05	1	1	1	1	1	1	genus
Candidatus Methylospira	0.549668	1.2e-05	1.6e-05	1.6e-05	1.4e-05	1	1	1	1	1	1	genus
Candidatus Minimicrobia	0.399911	2e-06	0	6e-06	8e-06	1	1	1	1	1	1	genus
Candidatus Moranella	0.638296	6e-06	4e-06	4e-06	2e-06	1	1	1	1	1	1	genus
Candidatus Mycosynbacter	0.498305	2e-06	0	4e-06	2e-06	1	1	1	1	1	1	genus
Candidatus Nanopelagicus	0.582265	1e-05	1e-05	8e-06	4e-06	1	1	1	1	1	1	genus
Candidatus Nanosynbacter	0.322582	2e-05	1.2e-05	2e-05	2e-05	1	1	1	1	1	1	genus
Candidatus Nasuia	0.498305	2e-06	4e-06	0	2e-06	1	1	1	1	1	1	genus
Candidatus Neoehrlichia	0.744177	4e-06	8e-06	2e-06	2e-06	1	1	1	1	1	1	genus
Candidatus Nitrosacidococcus	0.13065	8e-06	8e-06	8e-06	2e-06	1	1	1	1	1	1	genus
Candidatus Nitrosocosmicus	0.513153	2e-06	4e-06	2e-06	6e-06	1	1	1	1	1	1	genus
Candidatus Nitrosoglobus	0.391625	0	0	0	2e-06	1	1	1	1	1	1	genus
Candidatus Nitrosopelagicus	0.0680185	0	0	2e-06	6e-06	1	1	1	1	1	1	genus
Candidatus Nitrotoga	0.0482803	2.6e-05	2.6e-05	2.2e-05	1e-05	0.0124835	0.420839	0.090416	0.889618	0.0183052	0.505296	genus
Candidatus Nucleicultrix	0.772816	2e-06	2e-06	2e-06	0	1	1	1	1	1	1	genus
Candidatus Odyssella	0.391625	2e-06	0	0	0	1	1	1	1	1	1	genus
Candidatus Palauibacter	0.0585801	4e-05	5.2e-05	5.8e-05	2.8e-05	1	1	1	1	1	1	genus
Candidatus Paraluminiphilus	0.391625	0	0	2e-06	0	1	1	1	1	1	1	genus
Candidatus Pelagibacter	0.861515	2.8e-05	2.4e-05	2.2e-05	2e-05	1	1	1	1	1	1	genus
Candidatus Pelagisphaera	0.391625	2e-06	0	0	0	1	1	1	1	1	1	genus
Candidatus Phaeomarinobacter	0.0627111	2e-06	8e-06	4e-06	0	1	1	1	1	1	1	genus
Candidatus Phycorickettsia	0.391625	0	2e-06	0	0	1	1	1	1	1	1	genus
Candidatus Phytoplasma	0.220407	1.6e-05	1.6e-05	1e-05	1e-05	1	1	1	1	1	1	genus
Candidatus Planktophila	0.18459	1.6e-05	2e-05	1.8e-05	1.2e-05	1	1	1	1	1	1	genus
Candidatus Poriferisocius	0.00795464	8.2e-05	0.000106	0.000106	5.2e-05	0.00311058	0.935733	0.00402802	0.112783	0.170442	0.132279	genus
Candidatus Poriferisodalis	0.0314611	7.4e-05	9e-05	9.8e-05	5e-05	0.0218769	0.685802	0.00699552	0.257313	0.246157	0.124214	genus
Candidatus Portiera	0.391625	0	0	0	2e-06	1	1	1	1	1	1	genus
Candidatus Pristimantibacillus	0.582718	2.6e-05	3.2e-05	2.6e-05	2.2e-05	1	1	1	1	1	1	genus
Candidatus Profftia	0.157465	6e-06	1.2e-05	6e-06	4e-06	1	1	1	1	1	1	genus
Candidatus Promineifilum	0.100461	2.8e-05	3.4e-05	3.2e-05	1.8e-05	1	1	1	1	1	1	genus
Candidatus Protochlamydia	0.437805	2e-06	6e-06	2e-06	2e-06	1	1	1	1	1	1	genus
Candidatus Pseudothioglobus	0.513153	8e-06	6e-06	4e-06	8e-06	1	1	1	1	1	1	genus
Candidatus Puniceispirillum	0.516363	6e-06	6e-06	6e-06	2e-06	1	1	1	1	1	1	genus
Candidatus Rariloculus ( ex Nguyen 2022)	0.4257	0	4e-06	4e-06	2e-06	1	1	1	1	1	1	genus
Candidatus Reidiella	0.0182443	1.4e-05	2.2e-05	2e-05	1e-05	0.00534441	0.61816	0.022193	0.0461699	0.428553	0.134816	genus
Candidatus Rhabdochlamydia	0.391285	1e-05	1.4e-05	1.6e-05	8e-06	1	1	1	1	1	1	genus
Candidatus Riesia	0.824279	4e-06	4e-06	2e-06	2e-06	1	1	1	1	1	1	genus
Candidatus Ruthturnera	0.092179	8e-06	8e-06	4e-06	0	1	1	1	1	1	1	genus
Candidatus Saccharimonas	0.441645	4e-06	0	6e-06	6e-06	1	1	1	1	1	1	genus
Candidatus Southlakia	0.928541	6e-06	4e-06	4e-06	6e-06	1	1	1	1	1	1	genus
Candidatus Spongiihabitans	0.397308	1.2e-05	1.8e-05	1.8e-05	1.8e-05	1	1	1	1	1	1	genus
Candidatus Spongiisocius	0.0481502	1.4e-05	1.6e-05	2e-05	8e-06	0.0539904	0.423473	0.00638503	0.593614	0.163527	0.182198	genus
Candidatus Sulfidibacterium	0.465916	3.8e-05	3e-05	3.4e-05	2.2e-05	1	1	1	1	1	1	genus
Candidatus Symbiobacter	0.861669	1.6e-05	1.4e-05	1.8e-05	1.2e-05	1	1	1	1	1	1	genus
Candidatus Syntrophocurvum	0.191046	6e-06	1e-05	1e-05	6e-06	1	1	1	1	1	1	genus
Candidatus Thiodiazotropha	0.170966	4.4e-05	4e-05	3.4e-05	2.2e-05	1	1	1	1	1	1	genus
Candidatus Thiodubiliella	0.191046	6e-06	6e-06	4e-06	0	1	1	1	1	1	1	genus
Candidatus Thioglobus	0.4257	4e-06	2e-06	4e-06	0	1	1	1	1	1	1	genus
Candidatus Tisiphia	0.593419	1.2e-05	1e-05	1e-05	8e-06	1	1	1	1	1	1	genus
Candidatus Trichorickettsia	0.490322	6e-06	2e-06	1e-05	4e-06	1	1	1	1	1	1	genus
Candidatus Uabimicrobium	0.806053	1.8e-05	1.6e-05	1.8e-05	2e-05	1	1	1	1	1	1	genus
Candidatus Vallotiella	0.859009	6e-06	4e-06	6e-06	4e-06	1	1	1	1	1	1	genus
Candidatus Velamenicoccus	0.0087644	1.8e-05	2e-05	2.2e-05	8e-06	0.00621537	0.699025	0.00179118	0.532255	0.0347181	0.311919	genus
Candidatus Viadribacter	0.0431497	0	6e-06	6e-06	0	0.0436144	1	0.0436144	0.0436144	1	0.0436144	genus
Candidatus Vondammii	0.209936	1e-05	1.4e-05	1.6e-05	1e-05	1	1	1	1	1	1	genus
Candidatus Walczuchella	0.498305	2e-06	2e-06	4e-06	0	1	1	1	1	1	1	genus
Candidatus Westeberhardia	0.185987	6e-06	2e-06	0	2e-06	1	1	1	1	1	1	genus
Candidatus Williamhamiltonella	0.25107	0	0	4e-06	2e-06	1	1	1	1	1	1	genus
Candidatus Xianfuyuplasma	0.663175	2e-06	6e-06	4e-06	4e-06	1	1	1	1	1	1	genus
Capillimicrobium	0.183505	1.4e-05	1.8e-05	2.2e-05	1.2e-05	1	1	1	1	1	1	genus
Capilliphycus	0.184991	4.4e-05	3.4e-05	3.2e-05	1.8e-05	1	1	1	1	1	1	genus
Capnocytophaga	0.236774	0.000242	0.00022	0.000252	0.00015	1	1	1	1	1	1	genus
Caproicibacter	0.0282765	0.000794	0.00085	0.000802	0.00042	0.00539158	0.63008	0.0213892	0.486639	0.0368888	0.830508	genus
Caproicibacterium	0.0295022	0.001064	0.001142	0.001086	0.000622	0.00583451	0.555955	0.0301527	0.611059	0.0245521	0.935999	genus
Caproiciproducens	0.0150096	0.00075	0.000852	0.000756	0.000432	0.00171726	0.321452	0.0320538	0.308547	0.0342648	0.978622	genus
Capsulimonas	0.0248794	2.2e-05	3e-05	2.6e-05	1.2e-05	0.0035555	0.496978	0.0253603	0.165501	0.126434	0.479222	genus
Carboxydichorda	0.0252933	2.8e-05	3.2e-05	3.8e-05	1.2e-05	0.0212298	0.559956	0.00389207	0.541421	0.090416	0.232645	genus
Carboxydocella	0.126914	7.6e-05	6.4e-05	5.8e-05	3.6e-05	1	1	1	1	1	1	genus
Carboxydothermus	0.408713	2.8e-05	2.6e-05	2.6e-05	1.8e-05	1	1	1	1	1	1	genus
Cardiobacterium	0.0827769	2.4e-05	1.8e-05	3e-05	2e-05	1	1	1	1	1	1	genus
Carnobacterium	0.0277154	0.0001	7.6e-05	0.00011	0.000206	0.00312193	0.347024	0.0438949	0.206664	0.0905167	0.747138	genus
Casimicrobium	0.312103	1.2e-05	1e-05	1.4e-05	6e-06	1	1	1	1	1	1	genus
Castellaniella	0.0564477	4.8e-05	6.2e-05	6.2e-05	3e-05	1	1	1	1	1	1	genus
Catalinimonas	0.114399	2.4e-05	2.4e-05	2.6e-05	1.2e-05	1	1	1	1	1	1	genus
Catellatospora	0.121654	2.4e-05	2.6e-05	2.8e-05	1.4e-05	1	1	1	1	1	1	genus
Catenibacterium	0.278371	7.8e-05	9e-05	7.6e-05	5.8e-05	1	1	1	1	1	1	genus
Catenovulum	0.466346	1.2e-05	1.6e-05	1e-05	1e-05	1	1	1	1	1	1	genus
Catenulispora	0.00594727	3.2e-05	5.4e-05	6.4e-05	2e-05	0.0169791	0.431471	0.00150438	0.12205	0.400387	0.0196531	genus
Caulifigura	0.371202	1.4e-05	1.8e-05	1.2e-05	1e-05	1	1	1	1	1	1	genus
Caulobacter	0.0130512	0.000248	0.000336	0.000362	0.00017	0.00947602	0.851485	0.00540901	0.0972636	0.349212	0.0649662	genus
Cedecea	0.119969	8.4e-05	9.6e-05	7.8e-05	6e-05	1	1	1	1	1	1	genus
Celeribacter	0.170086	4.2e-05	5e-05	4.6e-05	3.4e-05	1	1	1	1	1	1	genus
Celerinatantimonas	0.25107	0	0	4e-06	2e-06	1	1	1	1	1	1	genus
Cellulomonas	0.0159668	0.000296	0.000402	0.00039	0.000186	0.00385631	0.727966	0.0110267	0.114423	0.189838	0.218401	genus
Cellulophaga	0.178701	4.4e-05	4.2e-05	5.2e-05	3.4e-05	1	1	1	1	1	1	genus
Cellulosilyticum	0.148752	9.4e-05	9.2e-05	8.4e-05	5.8e-05	1	1	1	1	1	1	genus
Cellulosimicrobium	0.129765	5.6e-05	6e-05	5.2e-05	3.8e-05	1	1	1	1	1	1	genus
Cellvibrio	0.264548	4.4e-05	5e-05	4.8e-05	3.4e-05	1	1	1	1	1	1	genus
Centapoxvirus	0.391625	0	2e-06	0	0	1	1	1	1	1	1	genus
Cereibacter	0.0533667	9e-05	9.8e-05	0.000102	5.8e-05	1	1	1	1	1	1	genus
Certrevirus	0.391625	0	2e-06	0	0	1	1	1	1	1	1	genus
Cetobacterium	0.0212978	3.2e-05	3.4e-05	2.8e-05	1.6e-05	0.00407464	0.259995	0.0808243	0.693403	0.013209	0.46407	genus
Chakrabartyella	0.0645083	0.000124	0.000126	0.000114	7e-05	1	1	1	1	1	1	genus
Chamaesiphon	0.498305	8e-06	1e-05	8e-06	6e-06	1	1	1	1	1	1	genus
Changchengzhania	0.391625	2e-06	0	0	0	1	1	1	1	1	1	genus
Changpingibacter	0.173094	8e-06	6e-06	1e-05	1.2e-05	1	1	1	1	1	1	genus
Chania	0.549668	4e-06	8e-06	4e-06	6e-06	1	1	1	1	1	1	genus
Chelativorans	0.0426085	1.2e-05	2e-05	1.4e-05	1e-05	0.00871212	0.0856846	0.365712	0.0219353	0.740144	0.566732	genus
Chelatococcus	0.113992	2.4e-05	3.2e-05	3.4e-05	2.2e-05	1	1	1	1	1	1	genus
Chenggangzhangella	0.283305	1.2e-05	1.4e-05	1.2e-05	8e-06	1	1	1	1	1	1	genus
Chimaeribacter	0.237624	1.4e-05	1.2e-05	1.6e-05	8e-06	1	1	1	1	1	1	genus
Chitinibacter	0.241211	3.4e-05	3e-05	2.8e-05	2e-05	1	1	1	1	1	1	genus
Chitinimonas	0.142894	4.6e-05	5.2e-05	4.6e-05	2.8e-05	1	1	1	1	1	1	genus
Chitiniphilus	0.00709969	2.8e-05	4.4e-05	4.2e-05	2e-05	0.00368789	0.912748	0.00520411	0.0551702	0.324055	0.0706127	genus
Chitinivorax	0.0520374	2.2e-05	1.8e-05	2.4e-05	1e-05	1	1	1	1	1	1	genus
Chitinolyticbacter	0.0582441	1e-05	1e-05	8e-06	2e-06	1	1	1	1	1	1	genus
Chitinophaga	0.176115	0.00055	0.000538	0.000634	0.000354	1	1	1	1	1	1	genus
Chlamydia	0.501529	3.2e-05	3.2e-05	3e-05	2.2e-05	1	1	1	1	1	1	genus
Chlamydiifrater	0.185987	2e-06	6e-06	2e-06	0	1	1	1	1	1	1	genus
Chloracidobacterium	0.0593235	2.8e-05	3.6e-05	3.2e-05	2e-05	1	1	1	1	1	1	genus
Chlorobaculum	0.105641	6.2e-05	7.2e-05	7.8e-05	4.2e-05	1	1	1	1	1	1	genus
Chlorobium	0.0372502	2.8e-05	4e-05	4.2e-05	2.6e-05	0.065846	0.70867	0.0268898	0.0617325	0.977071	0.0249708	genus
Chloroflexus	0.060904	1e-05	1.4e-05	1.6e-05	8e-06	1	1	1	1	1	1	genus
Chlorogloeopsis	0.366635	6e-06	2e-06	2e-06	6e-06	1	1	1	1	1	1	genus
Chloroherpeton	1	1e-05	1e-05	1e-05	1e-05	1	1	1	1	1	1	genus
Chondrinema	0.515401	1e-05	1e-05	8e-06	6e-06	1	1	1	1	1	1	genus
Chondromyces	0.225582	1.8e-05	2.2e-05	2.2e-05	1.4e-05	1	1	1	1	1	1	genus
Chordicoccus	0.0342612	0.000694	0.00075	0.00078	0.000414	0.0109062	0.957259	0.0126992	0.610656	0.041695	0.648718	genus
Christensenella	0.0673713	0.000622	0.000634	0.000652	0.000354	1	1	1	1	1	1	genus
Christiangramia	0.231627	8e-05	8.2e-05	0.0001	6.2e-05	1	1	1	1	1	1	genus
Chromobacterium	0.0194295	0.000228	0.000294	0.000278	0.000156	0.00489814	0.629564	0.0197367	0.0644615	0.334704	0.17174	genus
Chromohalobacter	0.0540944	2e-05	2.8e-05	2.6e-05	1.8e-05	1	1	1	1	1	1	genus
Chroococcidiopsis	0.412849	1.4e-05	1.6e-05	1.2e-05	1e-05	1	1	1	1	1	1	genus
Chryseobacterium	0.0710062	0.00093	0.000874	0.001002	0.000628	1	1	1	1	1	1	genus
Chryseolinea	0.204258	2.6e-05	3e-05	3.8e-05	1.8e-05	1	1	1	1	1	1	genus
Chryseomicrobium	0.349771	1e-05	1e-05	1.6e-05	1e-05	1	1	1	1	1	1	genus
Chthonomonas	0.663175	4e-06	6e-06	4e-06	2e-06	1	1	1	1	1	1	genus
Ciceribacter	0.0840689	8e-06	1.4e-05	1e-05	6e-06	1	1	1	1	1	1	genus
Citricoccus	0.00134306	7e-05	9.6e-05	0.000474	0.000926	0.0101823	0.0609789	0.486475	0.362792	0.000502102	0.00537417	genus
Citrifermentans	0.0759833	7.6e-05	8.2e-05	7.4e-05	3.8e-05	1	1	1	1	1	1	genus
Citrobacter	0.0757993	0.000384	0.000494	0.000524	0.0003	1	1	1	1	1	1	genus
Citromicrobium	0.157002	8e-06	1.2e-05	1.2e-05	6e-06	1	1	1	1	1	1	genus
Claveliimonas	0.244117	0.003496	0.003756	0.00348	0.002378	1	1	1	1	1	1	genus
Clavibacter	0.0190118	6.4e-05	8.4e-05	8.8e-05	4.8e-05	0.0197481	0.569205	0.00372779	0.243796	0.243796	0.0827811	genus
Cloacibacillus	0.0151737	0.000286	0.000324	0.000396	0.000128	0.0172091	0.486475	0.00208299	0.503393	0.0867034	0.172226	genus
Cloacibacterium	0.433044	3.4e-05	3e-05	3.4e-05	2.2e-05	1	1	1	1	1	1	genus
Clostridioides	0.20715	0.002266	0.002578	0.002972	0.001736	1	1	1	1	1	1	genus
Clostridium	0.0165889	0.023552	0.028172	0.022846	0.013082	0.00231308	0.285049	0.0479588	0.487131	0.0186778	0.708281	genus
Cnuibacter	0.288144	1.4e-05	1.8e-05	1.8e-05	1.2e-05	1	1	1	1	1	1	genus
Cobetia	0.328356	3.6e-05	4.2e-05	4.6e-05	3e-05	1	1	1	1	1	1	genus
Cognaticolwellia	0.549668	2e-06	0	0	2e-06	1	1	1	1	1	1	genus
Cognatishimia	0.0238175	1.2e-05	1.2e-05	1.8e-05	6e-06	0.157898	0.0973631	0.00214093	1	0.157898	0.0973631	genus
Cohaesibacter	0.125799	3.6e-05	3.8e-05	4e-05	2.6e-05	1	1	1	1	1	1	genus
Cohnella	0.1266	0.000302	0.00029	0.000308	0.000214	1	1	1	1	1	1	genus
Collimonas	0.0386486	3.6e-05	4.6e-05	5.4e-05	3.2e-05	0.0788676	0.434791	0.0111388	0.171693	0.69616	0.0317293	genus
Collinsella	0.0797151	0.000434	0.000498	0.000462	0.000298	1	1	1	1	1	1	genus
Colwellia	0.920235	3e-05	2.6e-05	3.2e-05	2.6e-05	1	1	1	1	1	1	genus
Comamonas	0.0323664	0.000312	0.00042	0.000412	0.000228	0.0138326	0.872457	0.0213892	0.0774098	0.486639	0.10841	genus
Commensalibacter	0.391625	0	0	2e-06	0	1	1	1	1	1	1	genus
Companilactobacillus	0.0920536	4.4e-05	5.2e-05	3.8e-05	3.6e-05	1	1	1	1	1	1	genus
Conchiformibius	0.17266	3.8e-05	2.8e-05	2.4e-05	1.4e-05	1	1	1	1	1	1	genus
Conexibacter	0.0732395	4.8e-05	5.8e-05	5.8e-05	4e-05	1	1	1	1	1	1	genus
Congregibacter	0.200644	4e-05	4.4e-05	3.8e-05	2.2e-05	1	1	1	1	1	1	genus
Constantimarinum	0.685546	1.2e-05	1.2e-05	1.6e-05	1e-05	1	1	1	1	1	1	genus
Coprobacter	0.389917	0.000166	0.000142	0.000206	0.000104	1	1	1	1	1	1	genus
Coprococcus	0.37096	0.003432	0.003086	0.003126	0.002156	1	1	1	1	1	1	genus
Coraliomargarita	0.761261	1.6e-05	2e-05	1.8e-05	1.6e-05	1	1	1	1	1	1	genus
Coralliovum	0.149616	6e-06	1.2e-05	1e-05	4e-06	1	1	1	1	1	1	genus
Corallococcus	0.0237012	0.00015	0.000198	0.000216	0.0001	0.0211447	0.687608	0.00677934	0.155385	0.376358	0.0683235	genus
Coriobacterium	0.51852	1.8e-05	2.2e-05	2.4e-05	2e-05	1	1	1	1	1	1	genus
Corynebacterium	0.00836215	0.001292	0.001626	0.001638	0.000868	0.00231308	0.708281	0.00752632	0.0691595	0.218921	0.148961	genus
Costertonia	0.0329551	4e-05	3.2e-05	3e-05	1.2e-05	0.0429792	0.805565	0.0754432	0.396519	0.00408183	0.273952	genus
Couchioplanes	0.0369988	2.4e-05	3.4e-05	3.4e-05	2e-05	0.0192087	0.860601	0.0118337	0.178194	0.319678	0.128022	genus
Coxiella	0.589871	1.4e-05	1.4e-05	1.8e-05	1e-05	1	1	1	1	1	1	genus
Crassaminicella	0.873317	7.2e-05	6.6e-05	6.4e-05	5.2e-05	1	1	1	1	1	1	genus
Crateriforma	0.18459	1.8e-05	1.6e-05	2e-05	1.2e-05	1	1	1	1	1	1	genus
Crenobacter	0.537739	8e-06	1.2e-05	1e-05	8e-06	1	1	1	1	1	1	genus
Crinalium	0.0627111	2e-06	4e-06	8e-06	0	1	1	1	1	1	1	genus
Croceibacter	0.126509	4e-05	4e-05	4e-05	1.4e-05	1	1	1	1	1	1	genus
Croceibacterium	0.0308621	3.4e-05	3.2e-05	4.2e-05	2.4e-05	0.141099	0.133611	0.00296131	0.842955	0.0949536	0.192951	genus
Croceicoccus	0.00305741	7.8e-05	0.000134	0.000138	6.2e-05	0.00719218	0.76749	0.00284999	0.0256888	0.647723	0.0115191	genus
Croceimicrobium	0.0607513	2.2e-05	1.8e-05	3.4e-05	1.4e-05	1	1	1	1	1	1	genus
Crocosphaera	0.663175	6e-06	4e-06	6e-06	8e-06	1	1	1	1	1	1	genus
Cronobacter	0.724734	8e-05	8.4e-05	9e-05	6.6e-05	1	1	1	1	1	1	genus
Crossiella	0.0462578	4e-05	4.8e-05	5.2e-05	2.2e-05	0.0170305	0.912645	0.012569	0.365437	0.138608	0.310222	genus
Cruoricaptor	0.193966	3.8e-05	3e-05	3.2e-05	2e-05	1	1	1	1	1	1	genus
Cryobacterium	0.0273497	7.8e-05	0.000114	0.000112	5.8e-05	0.0249061	0.705198	0.0087629	0.137218	0.449274	0.0622456	genus
Cryptobacterium	0.320282	8e-06	1e-05	1.2e-05	1.2e-05	1	1	1	1	1	1	genus
Cuauhnahuacvirus	0.498305	2e-06	4e-06	2e-06	0	1	1	1	1	1	1	genus
Culoivirus	0.354778	2.2e-05	1.2e-05	1e-05	6e-06	1	1	1	1	1	1	genus
Cupriavidus	0.158551	0.000498	0.000624	0.00068	0.000458	1	1	1	1	1	1	genus
Curtobacterium	0.478258	0.000692	0.000324	0.000376	0.000282	1	1	1	1	1	1	genus
Curvibacter	0.11042	1.2e-05	1.4e-05	1.8e-05	6e-06	1	1	1	1	1	1	genus
Cutibacterium	0.0286752	6.4e-05	8.8e-05	9e-05	5e-05	0.0131605	0.957015	0.0152875	0.0947421	0.418804	0.105879	genus
Cyanobacterium	0.462773	1e-05	1.4e-05	1e-05	1.2e-05	1	1	1	1	1	1	genus
Cyanobium	0.0309684	7.2e-05	9.4e-05	0.000106	4.8e-05	0.0277009	0.68716	0.00920866	0.15476	0.436228	0.0679059	genus
Cyclobacterium	0.54873	3e-05	3e-05	3.6e-05	2.6e-05	1	1	1	1	1	1	genus
Cycloclasticus	0.25107	0	0	2e-06	4e-06	1	1	1	1	1	1	genus
Cyclonatronum	0.0894103	2e-05	2.2e-05	2.2e-05	1e-05	1	1	1	1	1	1	genus
Cylindrospermopsis	0.824279	6e-06	8e-06	8e-06	6e-06	1	1	1	1	1	1	genus
Cylindrospermum	0.210176	0	6e-06	2e-06	4e-06	1	1	1	1	1	1	genus
Cysteiniphilum	0.498305	4e-06	2e-06	2e-06	0	1	1	1	1	1	1	genus
Cystobacter	0.0196822	7.6e-05	0.000106	0.000108	5.6e-05	0.010401	0.978483	0.00962061	0.0944897	0.37345	0.0892916	genus
Cytobacillus	0.0449567	0.000246	0.000238	0.000204	0.00016	0.0260268	0.207525	0.334338	0.788568	0.0126319	0.126371	genus
Cytophaga	0.232522	2e-05	2e-05	1.2e-05	1.2e-05	1	1	1	1	1	1	genus
Dactylococcopsis	0.203994	3.6e-05	2.6e-05	2e-05	8e-06	1	1	1	1	1	1	genus
Dactylosporangium	0.0229826	0.000216	0.000272	0.000296	0.000134	0.00863745	0.978622	0.00934186	0.155542	0.227874	0.16349	genus
Dechloromonas	0.178281	6.8e-05	7.2e-05	6.6e-05	3.8e-05	1	1	1	1	1	1	genus
Deefgea	0.1986	2e-05	2.4e-05	2.2e-05	1.2e-05	1	1	1	1	1	1	genus
Deferribacter	0.188126	6e-06	1.4e-05	8e-06	6e-06	1	1	1	1	1	1	genus
Defluviicoccus	0.0435389	8e-06	1.6e-05	1.2e-05	6e-06	0.00874329	0.282803	0.121649	0.0343024	0.613255	0.297201	genus
Defluviimonas	0.106629	1e-05	1.2e-05	1e-05	4e-06	1	1	1	1	1	1	genus
Defluviitalea	0.139383	0.000108	9e-05	8.8e-05	5.6e-05	1	1	1	1	1	1	genus
Defluviitoga	0.391625	0	2e-06	0	0	1	1	1	1	1	1	genus
Dehalobacter	0.0494883	0.000328	0.00035	0.000328	0.00018	0.0110267	0.649212	0.0368888	0.668578	0.0345367	0.978654	genus
Dehalobacterium	0.181316	7e-05	9e-05	7.6e-05	6e-05	1	1	1	1	1	1	genus
Dehalococcoides	0.0166415	7.6e-05	0.000108	0.0001	5.6e-05	0.00552384	0.608754	0.02364	0.0356153	0.500635	0.111961	genus
Dehalogenimonas	0.021015	5.4e-05	6e-05	5.8e-05	3.4e-05	0.00525318	0.825033	0.0101696	0.455588	0.0408595	0.599545	genus
Deinococcus	0.0151985	0.000454	0.00061	0.000622	0.00031	0.00542648	0.872553	0.00878923	0.0973895	0.261472	0.134334	genus
Delftia	0.136801	0.000216	0.000256	0.000298	0.000142	1	1	1	1	1	1	genus
Dellaglioa	0.772816	2e-06	0	2e-06	2e-06	1	1	1	1	1	1	genus
Demequina	0.0493204	2.6e-05	3.2e-05	3.2e-05	1.4e-05	0.0122904	0.868882	0.0193553	0.393711	0.098782	0.491561	genus
Denitratisoma	0.0966508	5e-05	5.4e-05	5.2e-05	3e-05	1	1	1	1	1	1	genus
Denitrobacterium	0.241564	8.6e-05	7.8e-05	8.2e-05	0.000122	1	1	1	1	1	1	genus
Denitrovibrio	0.308469	1.2e-05	1e-05	4e-06	1e-05	1	1	1	1	1	1	genus
Dermabacter	0.0859522	6.6e-05	5.6e-05	4e-05	2.4e-05	1	1	1	1	1	1	genus
Dermacoccus	0.0579541	1.4e-05	2e-05	2.6e-05	1e-05	1	1	1	1	1	1	genus
Dermatobacter	0.0372582	1e-05	1.6e-05	1.4e-05	6e-06	0.00773712	0.568194	0.0363833	0.0868706	0.341508	0.253692	genus
Dermatophilus	0.0680185	2e-06	0	6e-06	0	1	1	1	1	1	1	genus
Desemzia	0.00160725	8e-06	4e-06	4e-05	0.00011	0.000444916	0.024461	0.206917	0.546104	0.00363409	0.099722	genus
Desulfarculus	0.0397452	4.4e-05	6.2e-05	7e-05	3e-05	0.0479332	0.533158	0.0092911	0.212623	0.464428	0.0615423	genus
Desulfatibacillum	0.0945861	4.2e-05	4.6e-05	4.8e-05	2.6e-05	1	1	1	1	1	1	genus
Desulfitobacterium	0.0754335	0.00035	0.000348	0.00035	0.000202	1	1	1	1	1	1	genus
Desulfobacca	0.412849	1.2e-05	1.4e-05	1.6e-05	1e-05	1	1	1	1	1	1	genus
Desulfobacter	0.0639639	5.2e-05	7e-05	6.2e-05	4.2e-05	1	1	1	1	1	1	genus
Desulfobacula	0.319669	2.2e-05	1.8e-05	2.4e-05	1.2e-05	1	1	1	1	1	1	genus
Desulfobaculum	0.755467	1e-05	1.2e-05	1.4e-05	1.2e-05	1	1	1	1	1	1	genus
Desulfobulbus	0.505147	7e-05	7.8e-05	8.6e-05	6.6e-05	1	1	1	1	1	1	genus
Desulfocapsa	0.173094	1e-05	1.2e-05	1.4e-05	8e-06	1	1	1	1	1	1	genus
Desulfococcus	0.0275529	3e-05	3.8e-05	3.8e-05	1.6e-05	0.00935809	1	0.00935809	0.245595	0.150556	0.245595	genus
Desulfocurvibacter	0.841361	2.4e-05	2.8e-05	2.6e-05	2.8e-05	1	1	1	1	1	1	genus
Desulfofarcimen	0.0117361	4.2e-05	5.4e-05	5.2e-05	2.2e-05	0.00179866	0.528827	0.0127094	0.132057	0.106188	0.380899	genus
Desulfoferula	0.0174425	4e-05	5.4e-05	6e-05	2.8e-05	0.0242972	0.568757	0.00476833	0.142808	0.431292	0.0418208	genus
Desulfofundulus	0.0390775	8.6e-05	8.6e-05	8.8e-05	4.2e-05	0.0285495	0.725269	0.0110511	0.913892	0.0215741	0.807777	genus
Desulfofustis	0.00461212	1.2e-05	2.4e-05	2.6e-05	1e-05	0.013209	0.735423	0.00486249	0.0242715	0.821761	0.00957741	genus
Desulfoglaeba	0.326798	1.4e-05	1.8e-05	1.8e-05	1.2e-05	1	1	1	1	1	1	genus
Desulfohalobium	0.558524	2e-05	2e-05	1.4e-05	1.6e-05	1	1	1	1	1	1	genus
Desulfolithobacter	0.147826	2e-05	2.8e-05	3e-05	1.4e-05	1	1	1	1	1	1	genus
Desulfoluna	0.0676786	4.2e-05	4.8e-05	5e-05	2.8e-05	1	1	1	1	1	1	genus
Desulfolutivibrio	0.190864	7.4e-05	8.4e-05	9e-05	7e-05	1	1	1	1	1	1	genus
Desulfomarina	0.497091	1.4e-05	1.4e-05	1.6e-05	1e-05	1	1	1	1	1	1	genus
Desulfomicrobium	0.13451	7.8e-05	9.4e-05	9e-05	6.8e-05	1	1	1	1	1	1	genus
Desulfomonile	0.410833	2.4e-05	2e-05	2e-05	1.4e-05	1	1	1	1	1	1	genus
Desulfonema	0.530213	6.4e-05	6.4e-05	5.8e-05	4.6e-05	1	1	1	1	1	1	genus
Desulfopila	0.212092	1.6e-05	1.2e-05	1e-05	1e-05	1	1	1	1	1	1	genus
Desulforamulus	0.0489259	0.000224	0.00022	0.000176	0.000122	0.0133711	0.187661	0.2476	0.850705	0.022283	0.258767	genus
Desulforapulum	0.206016	1.4e-05	2.2e-05	1.8e-05	1.4e-05	1	1	1	1	1	1	genus
Desulfosarcina	0.0498447	0.000242	0.000266	0.000296	0.000152	0.0414635	0.537218	0.00790995	0.468861	0.188667	0.179804	genus
Desulfoscipio	0.157217	0.000124	0.000122	0.000118	7.4e-05	1	1	1	1	1	1	genus
Desulfosediminicola	0.273687	3.8e-05	4e-05	4.2e-05	2.6e-05	1	1	1	1	1	1	genus
Desulfosporosinus	0.216125	0.00018	0.000186	0.000202	0.000126	1	1	1	1	1	1	genus
Desulfosudis	0.0304115	3.2e-05	4.4e-05	4.4e-05	2e-05	0.00961627	0.912263	0.0131697	0.168418	0.225502	0.205113	genus
Desulfotalea	1	1e-05	1e-05	1e-05	1e-05	1	1	1	1	1	1	genus
Desulfotomaculum	0.0168302	3.6e-05	4.8e-05	5.4e-05	2.4e-05	0.0306505	0.390291	0.00252215	0.305191	0.255866	0.0595034	genus
Desulfovibrio	0.431344	0.000618	0.00073	0.000728	0.001564	1	1	1	1	1	1	genus
Desulfurispirillum	0.477966	2.6e-05	2.6e-05	3e-05	2e-05	1	1	1	1	1	1	genus
Desulfurivibrio	0.0852823	3e-05	3.8e-05	3.6e-05	2e-05	1	1	1	1	1	1	genus
Desulfurobacterium	0.862352	8e-06	4e-06	6e-06	6e-06	1	1	1	1	1	1	genus
Desulfurococcus	0.391625	0	2e-06	0	0	1	1	1	1	1	1	genus
Desulfuromonas	0.0498335	0.00015	0.00018	0.000198	0.000106	0.033858	0.747231	0.0145234	0.188165	0.420398	0.101355	genus
Devosia	0.0194241	0.000234	0.000314	0.000304	0.000166	0.00858715	1	0.00858715	0.119854	0.283414	0.119854	genus
Devriesea	0.0771762	8e-06	6e-06	6e-06	0	1	1	1	1	1	1	genus
Dialister	0.0777747	0.000194	0.00019	0.000194	0.000118	1	1	1	1	1	1	genus
Diaminobutyricibacter	0.00711262	1.2e-05	2e-05	1.6e-05	6e-06	0.000939638	0.287652	0.0247864	0.0334556	0.237432	0.287652	genus
Diaminobutyricimonas	0.0372582	6e-06	1e-05	1.4e-05	4e-06	0.0868706	0.341508	0.00773712	0.253692	0.568194	0.0363833	genus
Diaphorobacter	0.0318751	0.0001	0.000134	0.000134	6.6e-05	0.0192286	0.829556	0.010578	0.15382	0.360244	0.100706	genus
Dickeya	0.226704	0.000198	0.000194	0.000204	0.000122	1	1	1	1	1	1	genus
Dictyoglomus	0.774393	1e-05	1e-05	1e-05	1.2e-05	1	1	1	1	1	1	genus
Dietzia	0.62988	8.8e-05	8.6e-05	0.00011	9.8e-05	1	1	1	1	1	1	genus
Dinoroseobacter	0.371494	6.4e-05	2.2e-05	2.4e-05	1.6e-05	1	1	1	1	1	1	genus
Dissulfurimicrobium	0.388912	1.4e-05	1.6e-05	1.4e-05	8e-06	1	1	1	1	1	1	genus
Dissulfurispira	0.167774	2e-06	8e-06	6e-06	1e-05	1	1	1	1	1	1	genus
Dokdonella	0.167811	1.4e-05	1.6e-05	2e-05	1e-05	1	1	1	1	1	1	genus
Dokdonia	0.0454672	2.8e-05	3.2e-05	3.8e-05	2.2e-05	0.106548	0.245692	0.00552389	0.571202	0.294813	0.084139	genus
Dolichospermum	0.710404	1.8e-05	1.4e-05	1.4e-05	1.8e-05	1	1	1	1	1	1	genus
Dolosigranulum	0.192666	2e-05	2.2e-05	1.6e-05	2.4e-05	1	1	1	1	1	1	genus
Domibacillus	0.0493414	6e-05	4e-05	5.2e-05	2.6e-05	0.315527	0.385363	0.0612412	0.0979782	0.00785063	0.431471	genus
Dongshaea	0.221729	1.8e-05	1.6e-05	1.6e-05	1e-05	1	1	1	1	1	1	genus
Dorea	0.475468	0.005352	0.004574	0.004282	0.00377	1	1	1	1	1	1	genus
Draconibacterium	0.199387	0.00019	0.000156	0.000214	0.000114	1	1	1	1	1	1	genus
Duffyella	0.0680185	1e-05	1e-05	8e-06	4e-06	1	1	1	1	1	1	genus
Duganella	0.0402695	5.2e-05	7.8e-05	7.6e-05	3.4e-05	0.0145152	0.956683	0.0168512	0.157881	0.302063	0.174489	genus
Duncaniella	0.164419	0.005372	0.008724	0.013638	0.00403	1	1	1	1	1	1	genus
Duodenibacillus	0.296856	1e-05	8e-06	1.4e-05	1e-05	1	1	1	1	1	1	genus
Dyadobacter	0.295123	0.000206	0.000206	0.000224	0.000144	1	1	1	1	1	1	genus
Dyella	0.0309143	0.000178	0.000212	0.00021	0.000102	0.00992763	1	0.00992763	0.333605	0.107079	0.333605	genus
Dysgonomonas	0.0547605	8.4e-05	9.8e-05	0.000122	5.4e-05	1	1	1	1	1	1	genus
Dysosmobacter	0.0119757	0.005144	0.007614	0.007038	0.002848	0.0038965	0.8726	0.00640944	0.121114	0.181449	0.164602	genus
Echinicola	0.0575662	0.000158	0.000154	0.000172	7.8e-05	1	1	1	1	1	1	genus
Ectobacillus	0.454304	6e-06	1e-05	1.4e-05	1e-05	1	1	1	1	1	1	genus
Ectopseudomonas	0.0288556	9.6e-05	0.000114	0.000134	6.8e-05	0.0594223	0.306158	0.00363316	0.450836	0.258041	0.0755126	genus
Ectothiorhodosinus	0.127154	1e-05	1.2e-05	1.2e-05	6e-06	1	1	1	1	1	1	genus
Ectothiorhodospira	0.00927524	5.4e-05	8.4e-05	7.8e-05	3.8e-05	0.00504938	0.914122	0.00701723	0.0522415	0.388287	0.0667584	genus
Edaphobacter	0.00934689	2.6e-05	3.6e-05	3.4e-05	2e-05	0.0030418	0.689945	0.0103309	0.046081	0.33263	0.110551	genus
Edwardsiella	0.0674713	8.8e-05	0.000108	0.000104	6e-05	1	1	1	1	1	1	genus
Effusibacillus	0.163468	2e-05	2.2e-05	2.6e-05	1.6e-05	1	1	1	1	1	1	genus
Egbenema	0.774393	1e-05	1e-05	1e-05	8e-06	1	1	1	1	1	1	genus
Eggerthella	0.368515	0.000766	0.000636	0.000708	0.00107	1	1	1	1	1	1	genus
Egibacter	0.110866	1.2e-05	1.2e-05	1e-05	4e-06	1	1	1	1	1	1	genus
Egicoccus	0.0941406	1.6e-05	1.8e-05	1.8e-05	1e-05	1	1	1	1	1	1	genus
Ehrlichia	0.623678	6e-06	8e-06	4e-06	4e-06	1	1	1	1	1	1	genus
Eikenella	0.00401571	2.6e-05	3.8e-05	3.8e-05	2e-05	0.00463434	1	0.00463434	0.0235049	0.571202	0.0235049	genus
Eisenbergiella	0.0463673	0.00833	0.008338	0.007508	0.003982	0.00881465	0.556549	0.0422362	0.59298	0.0371022	0.957372	genus
Ekhidna	0.0193211	4.6e-05	4.6e-05	6.8e-05	3e-05	0.184117	0.0736174	0.00182597	0.892194	0.233004	0.0542903	genus
Eldridgevirus	0.498305	2e-06	2e-06	4e-06	0	1	1	1	1	1	1	genus
Eleftheria	0.107746	1.8e-05	2e-05	1.8e-05	1.2e-05	1	1	1	1	1	1	genus
Elioraea	0.366635	8e-06	4e-06	4e-06	8e-06	1	1	1	1	1	1	genus
Elizabethkingia	0.165375	6.8e-05	7.2e-05	8.4e-05	4.4e-05	1	1	1	1	1	1	genus
Elusimicrobium	0.410539	2e-05	2.2e-05	2e-05	1.4e-05	1	1	1	1	1	1	genus
Embleya	0.0211192	4.2e-05	6e-05	5.2e-05	2.6e-05	0.003178	0.448576	0.0283663	0.0881886	0.213153	0.343517	genus
Emcibacter	0.209936	1e-05	1.4e-05	1.6e-05	1e-05	1	1	1	1	1	1	genus
Emergencia	0.0583715	0.003336	0.003282	0.003092	0.001872	1	1	1	1	1	1	genus
Empedobacter	0.0499943	4.8e-05	3.6e-05	4.6e-05	2.6e-05	0.335568	0.226057	0.0297399	0.130223	0.0132796	0.762161	genus
Emticicia	0.606032	2.2e-05	2.4e-05	2.2e-05	1.6e-05	1	1	1	1	1	1	genus
Endomicrobium	0.859009	1.2e-05	1e-05	8e-06	1e-05	1	1	1	1	1	1	genus
Endozoicomonas	0.174165	0.000118	0.000116	0.000108	7.6e-05	1	1	1	1	1	1	genus
Engelhardtia	0.123122	1.8e-05	2.2e-05	2.2e-05	1.4e-05	1	1	1	1	1	1	genus
Enhydrobacter	0.89806	2.2e-05	2.4e-05	2.2e-05	2.4e-05	1	1	1	1	1	1	genus
Enorma	0.082455	7.4e-05	0.0001	0.000108	7.6e-05	1	1	1	1	1	1	genus
Ensifer	0.031131	6.6e-05	8.8e-05	9.2e-05	5.2e-05	0.021273	0.786427	0.0100514	0.150987	0.385914	0.0878208	genus
Enterobacter	0.210068	0.000776	0.000908	0.000844	0.000712	1	1	1	1	1	1	genus
Enterocloster	0.0763998	0.023818	0.024402	0.023398	0.014142	1	1	1	1	1	1	genus
Enterococcus	0.037937	0.004558	0.005704	0.004452	0.003058	0.0038965	0.164602	0.134481	0.239615	0.0871786	0.830696	genus
Enterovibrio	0.0728601	1e-05	1.4e-05	1e-05	1.8e-05	1	1	1	1	1	1	genus
Entomobacter	0.185987	2e-06	6e-06	2e-06	0	1	1	1	1	1	1	genus
Entomomonas	0.824279	1.4e-05	1.2e-05	1.2e-05	1.4e-05	1	1	1	1	1	1	genus
Entomospira	0.191046	6e-06	8e-06	8e-06	2e-06	1	1	1	1	1	1	genus
Ephemeroptericola	0.283305	8e-06	1.2e-05	8e-06	6e-06	1	1	1	1	1	1	genus
Epidermidibacterium	0.0647711	2.2e-05	2.2e-05	2e-05	1e-05	1	1	1	1	1	1	genus
Epilithonimonas	0.103598	6e-05	5.8e-05	6.4e-05	3.4e-05	1	1	1	1	1	1	genus
Eponavirus	0.116201	1.2e-05	2.2e-05	5.2e-05	4.8e-05	1	1	1	1	1	1	genus
Ereboglobus	0.413908	1.2e-05	8e-06	1.2e-05	1.2e-05	1	1	1	1	1	1	genus
Erwinia	0.286961	0.000188	0.000186	0.0002	0.00016	1	1	1	1	1	1	genus
Erysipelothrix	0.0191343	6.6e-05	5e-05	4.8e-05	7.4e-05	0.0146067	0.931317	0.018483	0.0385925	0.708791	0.0474437	genus
Erythrobacter	0.0467163	0.000114	0.00014	0.000146	8.2e-05	0.0195051	0.872026	0.0125313	0.295075	0.197509	0.226994	genus
Escherichia	0.694855	0.00583	0.003016	0.003348	0.00393	1	1	1	1	1	1	genus
Eshraghiella	0.116418	0.000594	0.000546	0.00053	0.000316	1	1	1	1	1	1	genus
Ethanoligenens	0.0123017	0.000406	0.00045	0.000468	0.000208	0.00249899	0.707967	0.00807601	0.322182	0.042004	0.538294	genus
Eubacterium	0.101176	0.002748	0.002544	0.002476	0.0016	1	1	1	1	1	1	genus
Euhalothece	0.549668	2e-06	2e-06	0	0	1	1	1	1	1	1	genus
Euzebya	0.0256647	2.2e-05	2.6e-05	2.8e-05	1.4e-05	0.0115029	0.838881	0.00632645	0.352638	0.110142	0.257294	genus
Euzebyella	0.0771762	2e-06	8e-06	8e-06	2e-06	1	1	1	1	1	1	genus
Evansella	0.960409	2.8e-05	2.6e-05	2.6e-05	2.2e-05	1	1	1	1	1	1	genus
Ewingella	0.0130889	1.2e-05	1.8e-05	1.2e-05	4e-06	0.00105244	0.128781	0.0788852	0.128781	0.0788852	1	genus
Exiguobacterium	0.192797	0.000236	0.000194	0.000202	0.000164	1	1	1	1	1	1	genus
Ezakiella	0.100684	8e-05	6.2e-05	4.8e-05	3.2e-05	1	1	1	1	1	1	genus
Facklamia	0.173094	6e-06	1.2e-05	1e-05	8e-06	1	1	1	1	1	1	genus
Fadolivirus	0.391625	2e-06	0	0	0	1	1	1	1	1	1	genus
Faecalibacillus	0.60285	8.8e-05	4.4e-05	7.4e-05	4.2e-05	1	1	1	1	1	1	genus
Faecalibacter	0.61328	1.4e-05	1.6e-05	1.2e-05	1e-05	1	1	1	1	1	1	genus
Faecalibacterium	0.0147803	0.011442	0.014542	0.012968	0.005962	0.00231308	0.556549	0.0139401	0.164602	0.0975155	0.422678	genus
Faecalibaculum	0.161236	0.093992	0.035792	0.061512	0.159582	1	1	1	1	1	1	genus
Faecalimonas	0.150547	0.001604	0.001456	0.001212	0.001018	1	1	1	1	1	1	genus
Falsihalocynthiibacter	0.264742	1.4e-05	1e-05	2e-05	8e-06	1	1	1	1	1	1	genus
Falsirhodobacter	0.354007	1e-05	1.2e-05	1.4e-05	8e-06	1	1	1	1	1	1	genus
Fannyhessea	0.302257	1.8e-05	1.4e-05	1.4e-05	1.2e-05	1	1	1	1	1	1	genus
Fastidiosipila	0.275664	1.4e-05	1e-05	1.6e-05	8e-06	1	1	1	1	1	1	genus
Faucicola	0.25107	0	4e-06	0	2e-06	1	1	1	1	1	1	genus
Fenollaria	0.913965	2.2e-05	2e-05	2.2e-05	1.8e-05	1	1	1	1	1	1	genus
Ferozepurvirus	0.261337	1e-05	8e-06	2e-06	2e-06	1	1	1	1	1	1	genus
Ferribacterium	0.0329407	3e-05	3.8e-05	3.8e-05	2.4e-05	0.0124906	1	0.0124906	0.173031	0.25619	0.173031	genus
Ferrigenium	0.75724	1e-05	1e-05	8e-06	8e-06	1	1	1	1	1	1	genus
Ferrimonas	0.0243279	6.2e-05	7.6e-05	7.6e-05	3.6e-05	0.0107536	0.890929	0.00719388	0.227533	0.178991	0.178991	genus
Ferriphaselus	0.283886	1e-05	1.2e-05	1e-05	8e-06	1	1	1	1	1	1	genus
Ferroplasma	0.686012	6e-06	1e-05	1e-05	8e-06	1	1	1	1	1	1	genus
Ferrovibrio	0.005794	4.6e-05	6.4e-05	6.8e-05	2.8e-05	0.00600944	0.703345	0.00175955	0.121037	0.231373	0.0534526	genus
Ferrovum	0.223971	8e-06	1e-05	6e-06	2e-06	1	1	1	1	1	1	genus
Ferruginibacter	0.436075	1.6e-05	2e-05	2.6e-05	1.6e-05	1	1	1	1	1	1	genus
Fervidibacillus	0.237624	2.2e-05	1.6e-05	1.8e-05	1.4e-05	1	1	1	1	1	1	genus
Fervidobacterium	0.811214	1.2e-05	1.2e-05	1e-05	1e-05	1	1	1	1	1	1	genus
Fibrella	0.155629	4e-05	5.4e-05	5.8e-05	2.8e-05	1	1	1	1	1	1	genus
Fibrobacter	0.0496585	2.8e-05	3.4e-05	3.2e-05	1.6e-05	0.00981962	0.715213	0.0266058	0.273695	0.136876	0.465556	genus
Fictibacillus	0.128923	8.8e-05	8.6e-05	8e-05	5.2e-05	1	1	1	1	1	1	genus
Fidelibacter	0.132205	1e-05	1.4e-05	1.4e-05	8e-06	1	1	1	1	1	1	genus
Filifactor	0.287278	7.2e-05	4.6e-05	8.2e-05	4.6e-05	1	1	1	1	1	1	genus
Filimonas	0.235403	2e-05	1.6e-05	1.6e-05	1.2e-05	1	1	1	1	1	1	genus
Filomicrobium	0.210176	8e-06	1e-05	6e-06	4e-06	1	1	1	1	1	1	genus
Fimbriimonas	0.13065	1.2e-05	1.8e-05	1.8e-05	1.8e-05	1	1	1	1	1	1	genus
Finegoldia	0.519614	3.2e-05	2.8e-05	2.4e-05	3.2e-05	1	1	1	1	1	1	genus
Fischerella	0.772816	8e-06	1e-05	8e-06	8e-06	1	1	1	1	1	1	genus
Flagellatimonas	0.817928	1.2e-05	1.4e-05	1.4e-05	1e-05	1	1	1	1	1	1	genus
Flagellimonas	0.169382	0.000272	0.00027	0.000266	0.000164	1	1	1	1	1	1	genus
Flammeovirga	0.798078	3.4e-05	3.8e-05	3.4e-05	3.6e-05	1	1	1	1	1	1	genus
Flaviflexus	0.0550439	2.4e-05	2.6e-05	2.4e-05	1.2e-05	1	1	1	1	1	1	genus
Flavihumibacter	0.117925	3e-05	2.8e-05	3.6e-05	1.6e-05	1	1	1	1	1	1	genus
Flaviramulus	0.549668	6e-06	4e-06	6e-06	2e-06	1	1	1	1	1	1	genus
Flavisolibacter	0.998936	2.4e-05	2.4e-05	2.4e-05	2.4e-05	1	1	1	1	1	1	genus
Flavivirga	0.471719	2e-05	1.6e-05	1.6e-05	1.2e-05	1	1	1	1	1	1	genus
Flavobacterium	0.200084	0.001144	0.001104	0.001226	0.000794	1	1	1	1	1	1	genus
Flavonifractor	0.00910095	0.015474	0.02242	0.020904	0.008306	0.00328346	0.914865	0.00461178	0.121114	0.164602	0.148961	genus
Flexistipes	0.547513	8e-06	1.2e-05	6e-06	6e-06	1	1	1	1	1	1	genus
Flintibacter	0.014473	0.006996	0.010414	0.009422	0.004178	0.0038965	0.708281	0.0119962	0.0777447	0.261651	0.164602	genus
Floricoccus	0.0550439	1.4e-05	1.4e-05	6e-06	6e-06	1	1	1	1	1	1	genus
Fluoribacter	0.0306107	1.2e-05	1e-05	1e-05	2e-06	0.0224389	1	0.0224389	0.703592	0.00773712	0.703592	genus
Fluviibacter	0.00546731	8e-06	1.8e-05	1.8e-05	6e-06	0.0074278	1	0.0074278	0.01992	0.726956	0.01992	genus
Fluviicola	0.210176	8e-06	6e-06	1e-05	4e-06	1	1	1	1	1	1	genus
Fluviispira	0.824279	4e-06	4e-06	2e-06	2e-06	1	1	1	1	1	1	genus
Fodinisporobacter	0.192718	2e-05	2e-05	1.6e-05	1.4e-05	1	1	1	1	1	1	genus
Fontisphaera	0.0423663	1.8e-05	2.2e-05	2.4e-05	1.2e-05	0.0231058	0.726722	0.00876284	0.382269	0.162126	0.221249	genus
Fontisubflavum	0.366635	8e-06	8e-06	4e-06	4e-06	1	1	1	1	1	1	genus
Fontivita	0.0210175	1.8e-05	2.4e-05	2.8e-05	1.2e-05	0.0252513	0.555978	0.00470801	0.195177	0.346131	0.0595324	genus
Formicincola	0.4257	2e-06	4e-06	4e-06	0	1	1	1	1	1	1	genus
Formosa	0.0989086	3.6e-05	3.4e-05	3.8e-05	2e-05	1	1	1	1	1	1	genus
Francisella	0.569268	0.00013	0.000204	7.6e-05	9.6e-05	1	1	1	1	1	1	genus
Franconibacter	0.169214	5.6e-05	3.8e-05	4.2e-05	2.6e-05	1	1	1	1	1	1	genus
Frankia	0.0356256	4.2e-05	6.2e-05	6.6e-05	3.4e-05	0.0316462	0.744116	0.013314	0.121037	0.549564	0.0605394	genus
Frateuria	0.109666	2.2e-05	2.6e-05	2.8e-05	1.4e-05	1	1	1	1	1	1	genus
Frederiksenia	0.391625	0	0	0	2e-06	1	1	1	1	1	1	genus
Fretibacter	0.191046	6e-06	1e-05	1e-05	6e-06	1	1	1	1	1	1	genus
Fretibacterium	0.0110305	0.000104	0.000142	0.00015	6.2e-05	0.00891896	0.725976	0.00302065	0.160935	0.225049	0.0797022	genus
Friedmanniella	0.0846278	2.2e-05	2.4e-05	2.2e-05	1.2e-05	1	1	1	1	1	1	genus
Frigidibacter	0.00791055	1.8e-05	3.2e-05	2.8e-05	1.2e-05	0.00238702	0.73338	0.00700357	0.065024	0.233177	0.132463	genus
Frigoribacterium	0.0192419	3.6e-05	4.4e-05	5.2e-05	1.8e-05	0.0106834	0.765137	0.00434957	0.314964	0.121616	0.192369	genus
Frigoriglobus	0.273922	2.6e-05	2.8e-05	3.6e-05	1.8e-05	1	1	1	1	1	1	genus
Frischella	0.391625	2e-06	0	0	0	1	1	1	1	1	1	genus
Fromanvirus	0.0771762	0	6e-06	4e-06	0	1	1	1	1	1	1	genus
Frondihabitans	0.0187055	3.6e-05	4.2e-05	4.4e-05	2e-05	0.0084145	0.847638	0.00469714	0.394839	0.0744085	0.296944	genus
Fructilactobacillus	0.0230831	5e-05	4.2e-05	4.4e-05	3e-05	0.0610025	0.737212	0.0271729	0.275479	0.00303659	0.450259	genus
Fructobacillus	0.391625	0	2e-06	0	0	1	1	1	1	1	1	genus
Fuerstiella	0.513153	8e-06	8e-06	6e-06	4e-06	1	1	1	1	1	1	genus
Fulvitalea	0.470362	3.8e-05	4.2e-05	4.8e-05	2.6e-05	1	1	1	1	1	1	genus
Fulvivirga	0.046625	7.8e-05	7e-05	6.4e-05	3.8e-05	0.0294247	0.496158	0.134341	0.643528	0.00827788	0.252907	genus
Fundicoccus	0.726867	1e-05	4e-06	1.2e-05	8e-06	1	1	1	1	1	1	genus
Furfurilactobacillus	0.653293	1.2e-05	1.6e-05	1.2e-05	1.4e-05	1	1	1	1	1	1	genus
Fuscovulum	0.0467106	1e-05	1.6e-05	1.4e-05	4e-06	0.00876284	0.641226	0.0311474	0.18034	0.200032	0.382269	genus
Fusobacterium	0.171323	0.00034	0.000294	0.00026	0.00024	1	1	1	1	1	1	genus
Galbibacter	0.541199	8e-06	6e-06	1e-05	4e-06	1	1	1	1	1	1	genus
Gallaecimonas	0.0235417	5.6e-05	7.6e-05	7.4e-05	3.6e-05	0.00825983	0.847279	0.0143385	0.0932884	0.335568	0.137356	genus
Gallibacterium	0.104153	4e-05	3.6e-05	3.2e-05	1.8e-05	1	1	1	1	1	1	genus
Gallionella	0.402398	6e-06	2e-06	8e-06	1e-05	1	1	1	1	1	1	genus
Gaopeijia	0.135945	1.2e-05	1.6e-05	1.8e-05	1e-05	1	1	1	1	1	1	genus
Gaoshiqia	0.348653	6.6e-05	6e-05	7e-05	4.2e-05	1	1	1	1	1	1	genus
Gardnerella	0.0548301	0.000106	0.000116	9.4e-05	6.2e-05	1	1	1	1	1	1	genus
Geitlerinema	0.383516	1.2e-05	1.2e-05	1.6e-05	1e-05	1	1	1	1	1	1	genus
Gelria	0.0154526	8.6e-05	0.000106	0.000108	4.8e-05	0.00945515	0.745641	0.00350553	0.279559	0.130068	0.159812	genus
Gemella	0.338906	4.4e-05	3.4e-05	4e-05	2.6e-05	1	1	1	1	1	1	genus
Geminocystis	0.210151	4e-05	4.6e-05	3e-05	4.6e-05	1	1	1	1	1	1	genus
Gemmata	0.0412002	5e-05	6.6e-05	7.4e-05	3.6e-05	0.0346332	0.704548	0.0127094	0.159009	0.481304	0.0738402	genus
Gemmatimonas	0.0746531	2.6e-05	3.2e-05	3.6e-05	2.2e-05	1	1	1	1	1	1	genus
Gemmatirosa	0.0151392	1.2e-05	2.4e-05	2e-05	1.2e-05	0.0088231	0.415216	0.0712179	0.0088231	1	0.0712179	genus
Gemmobacter	0.0625316	1.2e-05	1.8e-05	2e-05	1e-05	1	1	1	1	1	1	genus
Geoalkalibacter	0.138059	7e-05	7.4e-05	7.2e-05	3.6e-05	1	1	1	1	1	1	genus
Geobacillus	0.049214	0.000322	0.000266	0.000246	0.00021	0.0605893	0.502748	0.227698	0.405966	0.00677934	0.133308	genus
Geobacter	0.0412306	0.00025	0.000296	0.00031	0.000154	0.0194128	0.850818	0.0115506	0.237131	0.247959	0.170605	genus
Geochorda	0.600749	5.2e-05	5.2e-05	6e-05	5.2e-05	1	1	1	1	1	1	genus
Geodermatophilus	0.118914	3.8e-05	5.6e-05	5.4e-05	2.6e-05	1	1	1	1	1	1	genus
Geoglobus	0.25107	2e-06	0	4e-06	0	1	1	1	1	1	1	genus
Geomonas	0.0216434	0.000118	0.000162	0.00016	7.8e-05	0.00781585	0.829812	0.014486	0.080739	0.360975	0.125653	genus
Geopseudomonas	0.105563	1.2e-05	1.2e-05	1.8e-05	8e-06	1	1	1	1	1	1	genus
Georgenia	0.0147811	0.000136	0.000172	0.00018	9.8e-05	0.00774566	0.871785	0.00473764	0.170117	0.196658	0.125222	genus
Georhizobium	0.0550439	1e-05	1.4e-05	1e-05	6e-06	1	1	1	1	1	1	genus
Geosporobacter	0.0879323	0.00016	0.000146	0.000136	8.4e-05	1	1	1	1	1	1	genus
Geotalea	0.021571	6.4e-05	8.2e-05	8e-05	4.4e-05	0.00728612	0.807268	0.0147066	0.0827811	0.342771	0.136009	genus
Geothrix	0.0110976	0.000204	0.00026	0.000278	0.000118	0.00539158	0.936023	0.00419749	0.14113	0.189838	0.120694	genus
Geovibrio	0.28017	1.2e-05	1e-05	1.8e-05	1.2e-05	1	1	1	1	1	1	genus
Gephyromycinifex	0.10693	1e-05	1.6e-05	1.8e-05	1.2e-05	1	1	1	1	1	1	genus
Gibbsiella	0.163784	1.4e-05	2e-05	2.2e-05	1.6e-05	1	1	1	1	1	1	genus
Gilliamella	0.19427	4.8e-05	4e-05	3.2e-05	3e-05	1	1	1	1	1	1	genus
Gillianvirus	0.391625	0	2e-06	0	0	1	1	1	1	1	1	genus
Gillisia	0.185987	8e-06	1e-05	8e-06	4e-06	1	1	1	1	1	1	genus
Gilvibacter	0.275208	1e-05	1.6e-05	1.4e-05	8e-06	1	1	1	1	1	1	genus
Gilvimarinus	0.0999616	1.4e-05	2e-05	2e-05	1e-05	1	1	1	1	1	1	genus
Gimesia	0.183687	7.4e-05	7.6e-05	8e-05	5.4e-05	1	1	1	1	1	1	genus
Gimibacter	0.185987	1e-05	8e-06	8e-06	4e-06	1	1	1	1	1	1	genus
Glacieibacterium	0.185987	8e-06	1e-05	8e-06	4e-06	1	1	1	1	1	1	genus
Glaciibacter	0.173094	1e-05	1.2e-05	1.4e-05	8e-06	1	1	1	1	1	1	genus
Glaciihabitans	0.158957	2e-06	8e-06	6e-06	2e-06	1	1	1	1	1	1	genus
Glaciimonas	0.163319	2.6e-05	2e-05	1.6e-05	8e-06	1	1	1	1	1	1	genus
Glaesserella	0.986104	4.4e-05	6e-05	3e-05	3.4e-05	1	1	1	1	1	1	genus
Gleimia	0.283886	1e-05	1.2e-05	1e-05	8e-06	1	1	1	1	1	1	genus
Globicatella	0.113884	9e-05	7.2e-05	5.4e-05	3e-05	1	1	1	1	1	1	genus
Gloeobacter	0.0220524	3.4e-05	4.4e-05	4.8e-05	2.6e-05	0.0281267	0.540929	0.00500171	0.191487	0.37383	0.0551616	genus
Gloeocapsopsis	0.0357639	8e-06	8e-06	1.2e-05	2e-06	0.0686375	0.291816	0.00404098	1	0.0686375	0.291816	genus
Gloeomargarita	0.144377	3.4e-05	2.2e-05	2.6e-05	1.4e-05	1	1	1	1	1	1	genus
Gloeothece	0.465295	2.8e-05	2.6e-05	2.2e-05	1.8e-05	1	1	1	1	1	1	genus
Gluconacetobacter	0.0190423	2e-05	3e-05	1.8e-05	1.2e-05	0.00172305	0.0816416	0.163622	0.163622	0.0816416	0.727654	genus
Gluconobacter	0.120334	6.8e-05	5.6e-05	5.8e-05	3.4e-05	1	1	1	1	1	1	genus
Glutamicibacter	0.0394857	0.000104	0.000126	0.000128	8e-05	0.0193222	0.956615	0.0166813	0.1277	0.414489	0.114649	genus
Glycocaulis	0.109318	2.6e-05	3.8e-05	3.6e-05	2.4e-05	1	1	1	1	1	1	genus
Gordonia	0.0261712	0.000284	0.000358	0.000374	0.000194	0.0228973	0.649088	0.0063301	0.198867	0.322	0.0818913	genus
Gordonibacter	0.331363	0.000504	0.00038	0.00043	0.000678	1	1	1	1	1	1	genus
Gottfriedia	0.912938	8e-06	6e-06	6e-06	8e-06	1	1	1	1	1	1	genus
Gottschalkia	0.928417	1.6e-05	1.6e-05	1.8e-05	1.6e-05	1	1	1	1	1	1	genus
Gracilibacillus	0.101355	6.4e-05	5.8e-05	6.2e-05	3.2e-05	1	1	1	1	1	1	genus
Gracilimonas	0.356646	3.4e-05	3e-05	2.8e-05	2e-05	1	1	1	1	1	1	genus
Gracilinema	0.097306	5e-05	4.2e-05	3e-05	2.2e-05	1	1	1	1	1	1	genus
Granulibacter	0.859009	1.4e-05	1.4e-05	1.6e-05	1.6e-05	1	1	1	1	1	1	genus
Granulicatella	0.390322	4e-05	3.2e-05	3.2e-05	2.4e-05	1	1	1	1	1	1	genus
Granulicella	0.0104777	4.2e-05	6e-05	6.8e-05	3.4e-05	0.0260638	0.532524	0.00437992	0.0777445	0.644559	0.0169365	genus
Granulosicoccus	0.0964723	1e-05	1e-05	1e-05	6e-06	1	1	1	1	1	1	genus
Grimontia	0.912938	1.8e-05	1.6e-05	1.8e-05	1.6e-05	1	1	1	1	1	1	genus
Gryllotalpicola	0.663175	4e-06	4e-06	6e-06	2e-06	1	1	1	1	1	1	genus
Gudongella	0.0266959	3.4e-05	4e-05	3.6e-05	1.6e-05	0.00485567	0.619174	0.0203715	0.439437	0.0410216	0.782453	genus
Gulosibacter	0.0348017	2.6e-05	3.4e-05	3.2e-05	1.6e-05	0.00763117	0.73876	0.0195711	0.182209	0.182209	0.317075	genus
Guptibacillus	0.060431	8e-05	7e-05	6.6e-05	3.8e-05	1	1	1	1	1	1	genus
Guyparkeria	0.0791817	2.6e-05	3.4e-05	2.8e-05	1.6e-05	1	1	1	1	1	1	genus
Gymnodinialimonas	0.010089	1e-05	2e-05	1.6e-05	6e-06	0.0026657	0.475357	0.0220168	0.0257079	0.439361	0.129316	genus
Gynuella	0.890369	1.4e-05	1.4e-05	1.4e-05	1.2e-05	1	1	1	1	1	1	genus
Haematobacter	0.013519	2.8e-05	3.8e-05	4e-05	1.4e-05	0.00581717	0.956012	0.00490708	0.167908	0.167908	0.151539	genus
Haematospirillum	0.0860923	8e-06	1.2e-05	4e-06	4e-06	1	1	1	1	1	1	genus
Haemophilus	0.16066	0.000102	8.6e-05	8.6e-05	6.6e-05	1	1	1	1	1	1	genus
Hafnia	0.898771	3.6e-05	3.4e-05	3.8e-05	3.2e-05	1	1	1	1	1	1	genus
Hahella	0.00868545	4.8e-05	6.2e-05	6e-05	3.4e-05	0.00177618	0.528338	0.0126041	0.0515989	0.23846	0.188201	genus
Haladaptatus	0.0464983	3.6e-05	3.4e-05	5e-05	2.6e-05	0.199456	0.124994	0.00484368	0.845193	0.139312	0.180606	genus
Halalkaliarchaeum	0.0112837	2e-06	4e-06	1e-05	0	0.208281	0.0590987	0.00165653	0.529249	0.529249	0.0118489	genus
Halalkalibacter	0.302257	6e-06	8e-06	2e-06	6e-06	1	1	1	1	1	1	genus
Halalkalibacterium (ex Joshi et al. 2022)	0.283886	1e-05	1e-05	1.2e-05	8e-06	1	1	1	1	1	1	genus
Halalkalicoccus	0.772816	8e-06	1e-05	8e-06	8e-06	1	1	1	1	1	1	genus
Halanaeroarchaeum	0.0680185	8e-06	1e-05	1e-05	4e-06	1	1	1	1	1	1	genus
Halanaerobium	0.274075	1.4e-05	1.4e-05	2.4e-05	1.8e-05	1	1	1	1	1	1	genus
Halapricum	0.0829495	2e-05	1.8e-05	2.6e-05	1.2e-05	1	1	1	1	1	1	genus
Halarchaeum	0.859009	4e-06	2e-06	2e-06	2e-06	1	1	1	1	1	1	genus
Halarcobacter	0.813729	3.4e-05	3.4e-05	3e-05	2.8e-05	1	1	1	1	1	1	genus
Haliangium	0.0131457	3e-05	4.6e-05	4.8e-05	1.8e-05	0.00782666	0.870657	0.00476833	0.128589	0.254383	0.0924692	genus
Halioglobus	0.381914	3.4e-05	3.8e-05	3.2e-05	2.2e-05	1	1	1	1	1	1	genus
Haliovirga	0.0431497	1e-05	1e-05	4e-06	4e-06	0.0436144	0.0436144	1	1	0.0436144	0.0436144	genus
Halioxenophilus	0.292611	1e-05	1.2e-05	2e-05	8e-06	1	1	1	1	1	1	genus
Haliscomenobacter	0.21207	3.6e-05	3e-05	4e-05	2.2e-05	1	1	1	1	1	1	genus
Haloarcula	0.0462541	4.8e-05	6e-05	6.8e-05	3.4e-05	0.0723924	0.398738	0.00827788	0.313834	0.429858	0.0641571	genus
Halobacillus	0.0851387	0.00018	0.000152	0.000152	0.000102	1	1	1	1	1	1	genus
Halobacteriovorax	0.158957	4e-06	8e-06	8e-06	2e-06	1	1	1	1	1	1	genus
Halobacterium	0.0286507	1.4e-05	2.8e-05	2.6e-05	1.6e-05	0.0431283	0.844118	0.0678749	0.0169573	0.714987	0.0284515	genus
Halobacteroides	0.210176	6e-06	1e-05	8e-06	4e-06	1	1	1	1	1	1	genus
Halobaculum	0.0734856	4.2e-05	4.8e-05	5.8e-05	3.4e-05	1	1	1	1	1	1	genus
Halobellus	0.912938	1.2e-05	1.2e-05	1.4e-05	1.4e-05	1	1	1	1	1	1	genus
Halocatena	0.293507	4e-06	8e-06	1e-05	4e-06	1	1	1	1	1	1	genus
Halocella	0.506121	2.2e-05	2.4e-05	1.6e-05	2e-05	1	1	1	1	1	1	genus
Halococcus	0.664026	6e-06	8e-06	1e-05	6e-06	1	1	1	1	1	1	genus
Halodesulfurarchaeum	0.0627111	2e-06	8e-06	4e-06	0	1	1	1	1	1	1	genus
Haloferax	0.231554	1.4e-05	1.8e-05	2e-05	1.2e-05	1	1	1	1	1	1	genus
Haloferula	0.570749	1.6e-05	2e-05	2.4e-05	1.8e-05	1	1	1	1	1	1	genus
Haloglomus	0.0610715	1.8e-05	2.2e-05	2.4e-05	1.4e-05	1	1	1	1	1	1	genus
Halohasta	0.549668	4e-06	6e-06	6e-06	2e-06	1	1	1	1	1	1	genus
Haloimpatiens	0.0637593	0.000128	0.000124	0.000108	8.2e-05	1	1	1	1	1	1	genus
Halolamina	0.158957	2e-06	8e-06	6e-06	2e-06	1	1	1	1	1	1	genus
Halomarina	0.0209268	1.4e-05	2.2e-05	2.4e-05	1e-05	0.0232124	0.733489	0.00904339	0.0886727	0.570388	0.0410595	genus
Halomicrobium	0.0609593	1.8e-05	2.2e-05	2.2e-05	1.4e-05	1	1	1	1	1	1	genus
Halomicrococcus	0.25107	0	4e-06	2e-06	0	1	1	1	1	1	1	genus
Halomicronema	0.0180727	1e-05	1e-05	1e-05	4e-06	0.00960954	1	0.00960954	1	0.00960954	1	genus
Halomonas	0.0168587	0.00054	0.000662	0.000714	0.000356	0.0119641	0.768683	0.00499589	0.156478	0.272999	0.0870598	genus
Halomontanus	0.0814802	4e-06	6e-06	1e-05	2e-06	1	1	1	1	1	1	genus
Halopenitus	0.130371	8e-06	2e-06	1e-05	8e-06	1	1	1	1	1	1	genus
Halopiger	0.0477657	8e-06	4e-06	1e-05	2e-06	0.529249	0.0590987	0.0118489	0.208281	0.0590987	0.529249	genus
Haloplanus	0.104841	2.2e-05	3e-05	3.2e-05	2.2e-05	1	1	1	1	1	1	genus
Haloprofundus	0.0306107	1e-05	1e-05	1.2e-05	2e-06	0.0224389	0.703592	0.00773712	1	0.0224389	0.703592	genus
Halopseudomonas	0.00830491	0.000104	0.000122	0.000124	6.4e-05	0.00241729	0.807414	0.005275	0.110041	0.151145	0.175659	genus
Halorarius	0.0501239	1e-05	1.8e-05	1.8e-05	8e-06	1	1	1	1	1	1	genus
Halorarum	0.246585	2.4e-05	2.2e-05	1.4e-05	1.4e-05	1	1	1	1	1	1	genus
Halorhabdus	0.00440759	1.8e-05	3e-05	2.6e-05	1e-05	0.00110441	0.554774	0.00754318	0.0349132	0.248862	0.128827	genus
Halorhodospira	0.00902794	2e-05	2.2e-05	2.2e-05	1e-05	0.00363823	1	0.00363823	0.597003	0.0173493	0.597003	genus
Halorientalis	0.101954	2e-05	2.6e-05	3.2e-05	1.8e-05	1	1	1	1	1	1	genus
Halorubrum	0.176693	3e-05	4.6e-05	4.6e-05	3.4e-05	1	1	1	1	1	1	genus
Halorussus	0.0616708	3.4e-05	4.2e-05	4e-05	2.4e-05	1	1	1	1	1	1	genus
Halosegnis	0.498305	0	4e-06	2e-06	2e-06	1	1	1	1	1	1	genus
Halosimplex	0.0256294	4.6e-05	4.4e-05	4.4e-05	2.2e-05	0.0184427	1	0.0184427	0.736374	0.00707556	0.736374	genus
Halosolutus	0.0964723	1.2e-05	1.4e-05	2e-05	6e-06	1	1	1	1	1	1	genus
Halosquirtibacter	0.427848	3.6e-05	3.4e-05	4.2e-05	2.8e-05	1	1	1	1	1	1	genus
Halotalea	0.132205	1.4e-05	1e-05	1.4e-05	8e-06	1	1	1	1	1	1	genus
Haloterrigena	0.0393781	1.2e-05	1.8e-05	2.2e-05	1.2e-05	0.172475	0.285652	0.0150157	0.172475	1	0.0150157	genus
Halothece	0.901959	4e-06	6e-06	4e-06	4e-06	1	1	1	1	1	1	genus
Halothermothrix	0.139079	3.2e-05	2.2e-05	2.4e-05	1e-05	1	1	1	1	1	1	genus
Halothiobacillus	0.267804	1.8e-05	2e-05	2.2e-05	1.4e-05	1	1	1	1	1	1	genus
Halotia	0.391625	2e-06	0	0	0	1	1	1	1	1	1	genus
Halovalidus	0.4257	0	4e-06	4e-06	2e-06	1	1	1	1	1	1	genus
Halovenus	0.437805	8e-06	8e-06	4e-06	8e-06	1	1	1	1	1	1	genus
Halovivax	0.173094	1e-05	1.4e-05	8e-06	1.2e-05	1	1	1	1	1	1	genus
Hankyongella	0.0379204	8e-06	1e-05	1.6e-05	8e-06	0.549124	0.0570485	0.012349	0.549124	1	0.012349	genus
Haploplasma	0.409698	6e-06	0	2e-06	4e-06	1	1	1	1	1	1	genus
Hartmannibacter	0.445513	1.4e-05	1.2e-05	1.4e-05	8e-06	1	1	1	1	1	1	genus
Hathewaya	0.41797	2e-05	1.6e-05	1.6e-05	1.2e-05	1	1	1	1	1	1	genus
Helcobacillus	0.157465	1.4e-05	1.4e-05	1.6e-05	8e-06	1	1	1	1	1	1	genus
Helcococcus	0.634072	5.2e-05	5e-05	5.6e-05	4.2e-05	1	1	1	1	1	1	genus
Helicobacter	0.941704	0.00024	0.00026	0.000244	0.000192	1	1	1	1	1	1	genus
Helicovermis	0.274839	2.6e-05	2.4e-05	1.8e-05	1.6e-05	1	1	1	1	1	1	genus
Heliomicrobium	0.020581	8.4e-05	8.4e-05	9.4e-05	4.6e-05	0.0173653	0.588745	0.00350553	0.745641	0.0399284	0.387013	genus
Heliorestis	0.652444	1.4e-05	1.4e-05	1.6e-05	1e-05	1	1	1	1	1	1	genus
Herbaspirillum	0.0154635	0.000174	0.00021	0.000228	0.000112	0.0181043	0.554608	0.00313331	0.216661	0.25931	0.0678015	genus
Herbiconiux	0.0174581	2.8e-05	3.8e-05	3.8e-05	1.6e-05	0.00395163	0.700781	0.0124991	0.117697	0.187676	0.237902	genus
Herbinix	0.0754757	0.000448	0.00038	0.000362	0.000202	1	1	1	1	1	1	genus
Herminiimonas	0.664026	6e-06	8e-06	1e-05	6e-06	1	1	1	1	1	1	genus
Heyndrickxia	0.0947082	0.000512	0.000416	0.000306	0.00018	1	1	1	1	1	1	genus
Hippea	0.366635	8e-06	8e-06	4e-06	4e-06	1	1	1	1	1	1	genus
Hirschia	0.0725446	1e-05	2e-05	1.6e-05	8e-06	1	1	1	1	1	1	genus
Histophilus	0.658583	1.6e-05	8e-06	1e-05	8e-06	1	1	1	1	1	1	genus
Hoeflea	0.1161	7.2e-05	8.4e-05	8.4e-05	5e-05	1	1	1	1	1	1	genus
Holdemania	0.0788215	0.00022	0.000194	0.00018	0.000128	1	1	1	1	1	1	genus
Homo	0.00652424	0.011744	0.002294	0.00178	0.001522	0.148808	0.556401	0.392242	0.0542288	0.000755076	0.0119641	genus
Homoserinibacter	0.210176	2e-06	6e-06	4e-06	0	1	1	1	1	1	1	genus
Horticoccus	0.360451	1.4e-05	2.4e-05	1.8e-05	1.2e-05	1	1	1	1	1	1	genus
Hoylesella	0.379491	0.000124	0.000148	0.00019	8.8e-05	1	1	1	1	1	1	genus
Hoyosella	0.0816184	6e-06	8e-06	1.2e-05	2e-06	1	1	1	1	1	1	genus
Hujiaoplasma	0.593419	1e-05	6e-06	8e-06	4e-06	1	1	1	1	1	1	genus
Humibacillus	0.265046	4e-06	4e-06	6e-06	0	1	1	1	1	1	1	genus
Humibacter	0.581949	8e-06	1e-05	1e-05	6e-06	1	1	1	1	1	1	genus
Humisphaera	0.56628	1.6e-05	1.8e-05	1.8e-05	1.4e-05	1	1	1	1	1	1	genus
Hungatella	0.229466	0.004714	0.00465	0.004586	0.003052	1	1	1	1	1	1	genus
Hwangdonia	0.549668	6e-06	4e-06	8e-06	4e-06	1	1	1	1	1	1	genus
Hwanghaeella	0.130371	1.2e-05	1.8e-05	1.2e-05	1e-05	1	1	1	1	1	1	genus
Hydrocarboniclastica	0.515401	8e-06	1e-05	1e-05	6e-06	1	1	1	1	1	1	genus
Hydrocarboniphaga	0.0103868	1.8e-05	2.4e-05	3.2e-05	1.2e-05	0.0337941	0.288572	0.00145366	0.288572	0.288572	0.0337941	genus
Hydrogenibacillus	0.0484692	2.2e-05	2.4e-05	2.6e-05	1.4e-05	0.0193623	0.879306	0.0127624	0.627025	0.063945	0.523625	genus
Hydrogenimonas	0.1057	3.4e-05	4.4e-05	4.4e-05	3.2e-05	1	1	1	1	1	1	genus
Hydrogenobacter	0.199194	1.4e-05	1.8e-05	1.6e-05	8e-06	1	1	1	1	1	1	genus
Hydrogenobaculum	0.684486	6e-06	1e-05	6e-06	8e-06	1	1	1	1	1	1	genus
Hydrogenophaga	0.0127893	0.000186	0.000236	0.00022	0.000112	0.00294603	0.707651	0.00936862	0.114013	0.163649	0.22805	genus
Hydrogenophilus	0.0998015	1.2e-05	8e-06	1.4e-05	4e-06	1	1	1	1	1	1	genus
Hydrogenovibrio	0.479511	2.6e-05	2.8e-05	2.4e-05	3.4e-05	1	1	1	1	1	1	genus
Hylemonella	0.0519428	1e-05	1.6e-05	1.8e-05	1e-05	1	1	1	1	1	1	genus
Hymenobacter	0.211527	0.000904	0.001084	0.001208	0.000662	1	1	1	1	1	1	genus
Hypericibacter	0.0796093	3.6e-05	4.6e-05	4.2e-05	3.2e-05	1	1	1	1	1	1	genus
Hyphobacterium	0.115677	4e-05	5.4e-05	4.8e-05	3e-05	1	1	1	1	1	1	genus
Hyphococcus	0.216381	1.4e-05	1.8e-05	1.6e-05	1e-05	1	1	1	1	1	1	genus
Hyphomicrobium	0.403315	6.6e-05	6.6e-05	6.2e-05	4.8e-05	1	1	1	1	1	1	genus
Hyphomonas	0.779408	9e-05	8.2e-05	9.2e-05	7.6e-05	1	1	1	1	1	1	genus
Iamia	0.0199131	5.2e-05	7.2e-05	7.6e-05	3.2e-05	0.010653	0.806828	0.00513565	0.2427	0.165864	0.157719	genus
Ichnoviriform	0.391625	0	2e-06	0	0	1	1	1	1	1	1	genus
Ichthyobacterium	0.391625	0	0	2e-06	0	1	1	1	1	1	1	genus
Ideonella	0.0961127	3.2e-05	3.2e-05	3e-05	1.6e-05	1	1	1	1	1	1	genus
Idiomarina	0.0231046	3.6e-05	4e-05	4e-05	2.4e-05	0.0075964	1	0.0075964	0.43833	0.0581607	0.43833	genus
Ignatzschineria	0.0771762	1e-05	1e-05	6e-06	4e-06	1	1	1	1	1	1	genus
Ignavibacterium	0.166299	1.8e-05	2.2e-05	2e-05	1e-05	1	1	1	1	1	1	genus
Ignavigranum	0.0101005	0	1e-05	8e-06	4e-06	0.0630781	0.535556	0.215311	0.00195006	0.215311	0.0132052	genus
Ihubacter	0.0435957	0.003906	0.004772	0.004378	0.002404	0.00752632	0.630467	0.0284126	0.309823	0.0975155	0.59298	genus
Ilumatobacter	0.0202296	2e-05	2.8e-05	3e-05	1.8e-05	0.0216938	0.793681	0.0105512	0.071596	0.6213	0.0390925	genus
Ilyobacter	0.369142	4.2e-05	4e-05	4.4e-05	3.2e-05	1	1	1	1	1	1	genus
Imbroritus	0.0379204	1e-05	1.2e-05	1.2e-05	4e-06	0.012349	1	0.012349	0.549124	0.0570485	0.549124	genus
Immundisolibacter	0.0648919	2e-05	1.8e-05	1.6e-05	6e-06	1	1	1	1	1	1	genus
Imperialibacter	0.134688	4.8e-05	4.8e-05	5.6e-05	3e-05	1	1	1	1	1	1	genus
Imtechella	0.237406	1e-05	6e-06	6e-06	2e-06	1	1	1	1	1	1	genus
Indioceanicola	0.0133302	2.2e-05	3.2e-05	2.8e-05	1.6e-05	0.00304919	0.432891	0.0293702	0.0293702	0.432891	0.163249	genus
Infirmifilum	0.0771762	2e-06	8e-06	8e-06	2e-06	1	1	1	1	1	1	genus
Inhella	0.285526	1.4e-05	1.8e-05	1.6e-05	1e-05	1	1	1	1	1	1	genus
Intestinibacillus	0.0116998	0.000232	0.00038	0.000318	0.00015	0.00132385	0.296718	0.0302149	0.0648652	0.172388	0.422154	genus
Intestinibacter	0.279825	2.2e-05	1.6e-05	1.6e-05	1.6e-05	1	1	1	1	1	1	genus
Intestinibaculum	0.961968	2.6e-05	2.8e-05	2.6e-05	2.6e-05	1	1	1	1	1	1	genus
Intestinimonas	0.00781479	0.004436	0.006424	0.00591	0.002514	0.00388308	0.957356	0.00327176	0.120974	0.181285	0.108676	genus
Intrasporangium	0.327472	1.2e-05	1.2e-05	1.2e-05	6e-06	1	1	1	1	1	1	genus
Iocasia	0.904856	1e-05	1.2e-05	1.2e-05	1e-05	1	1	1	1	1	1	genus
Iodobacter	0.0771762	1.2e-05	1.2e-05	1.8e-05	1.8e-05	1	1	1	1	1	1	genus
Isoalcanivorax	0.320282	8e-06	1.2e-05	1e-05	8e-06	1	1	1	1	1	1	genus
Isoptericola	0.0144797	0.000112	0.000192	0.000166	6.6e-05	0.00533945	0.851264	0.00936862	0.0816608	0.296172	0.120274	genus
Isosphaera	0.156242	3.6e-05	2.8e-05	2.2e-05	1e-05	1	1	1	1	1	1	genus
Janibacter	0.0190946	8.8e-05	0.000102	0.000122	6e-05	0.0147835	0.645198	0.00375452	0.290826	0.167178	0.129329	genus
Jannaschia	0.0133587	5.4e-05	6.8e-05	7e-05	4e-05	0.00993653	0.742072	0.0036475	0.170284	0.227533	0.0890552	genus
Janthinobacterium	0.0286913	0.000146	0.000192	0.000204	0.000112	0.0194589	0.747231	0.00783932	0.188165	0.307447	0.101355	genus
Jatrophihabitans	0.043659	2.6e-05	3.6e-05	3.6e-05	2e-05	0.0167569	0.9335	0.0209681	0.126074	0.38856	0.148086	genus
Jejubacter	0.173094	1e-05	1.2e-05	1.4e-05	8e-06	1	1	1	1	1	1	genus
Jeongeupia	0.0283592	1.4e-05	1.8e-05	2e-05	8e-06	0.0154856	0.767824	0.00660677	0.287873	0.174457	0.174457	genus
Jeotgalibaca	0.744127	5.8e-05	4.6e-05	6.2e-05	5.2e-05	1	1	1	1	1	1	genus
Jeotgalibacillus	0.320282	1.2e-05	8e-06	1e-05	1.2e-05	1	1	1	1	1	1	genus
Jeotgalicoccus	0.563543	1.2e-05	1.6e-05	1.8e-05	1.4e-05	1	1	1	1	1	1	genus
Jiangella	0.0148425	4e-05	4.6e-05	5.2e-05	2.6e-05	0.0132857	0.573618	0.00237562	0.4308	0.0913739	0.176838	genus
Jiella	0.730717	1.2e-05	1.2e-05	1.4e-05	1e-05	1	1	1	1	1	1	genus
Jonesia	0.00869844	1e-05	1.2e-05	1.2e-05	2e-06	0.00352267	1	0.00352267	0.595732	0.0169649	0.595732	genus
Jonquetella	0.035524	1.4e-05	1.8e-05	2.2e-05	1.2e-05	0.0828374	0.345527	0.00741175	0.247557	0.563162	0.0357638	genus
Junavirus	0.25107	2e-06	4e-06	0	0	1	1	1	1	1	1	genus
Kaistella	0.23219	7e-05	7.2e-05	8.2e-05	4.8e-05	1	1	1	1	1	1	genus
Kaistia	0.0136776	1.4e-05	2.6e-05	2e-05	1e-05	0.00316852	0.307034	0.0536771	0.0171527	0.570388	0.173213	genus
Kangiella	0.75264	1.6e-05	1.8e-05	2e-05	1.6e-05	1	1	1	1	1	1	genus
Kaustia	0.0247736	2e-05	2.2e-05	2.8e-05	1.2e-05	0.103822	0.163249	0.00252085	0.642116	0.245294	0.0630313	genus
Kenoshavirus	0.549668	2e-06	2e-06	0	0	1	1	1	1	1	1	genus
Keratinibaculum	0.230197	1.4e-05	1e-05	8e-06	1.4e-05	1	1	1	1	1	1	genus
Kerstersia	0.285148	1.4e-05	1.6e-05	1.2e-05	8e-06	1	1	1	1	1	1	genus
Ketobacter	0.198387	2.6e-05	2.6e-05	3.4e-05	1.6e-05	1	1	1	1	1	1	genus
Ketogulonicigenium	0.0982748	2e-05	1.8e-05	1.6e-05	1e-05	1	1	1	1	1	1	genus
Kibdelosporangium	0.0600027	2e-05	3e-05	3.2e-05	1.6e-05	1	1	1	1	1	1	genus
Kineobactrum	0.118359	1.8e-05	2.4e-05	2.6e-05	1.2e-05	1	1	1	1	1	1	genus
Kineococcus	0.0374795	4.8e-05	6e-05	6.2e-05	3.4e-05	0.0184815	0.805264	0.00925827	0.285367	0.197925	0.18855	genus
Kineothrix	0.0751719	0.014296	0.010584	0.010282	0.00568	1	1	1	1	1	1	genus
Kingella	0.330162	2.4e-05	3e-05	2.6e-05	2.2e-05	1	1	1	1	1	1	genus
Kiritimatiella	0.0374187	2.8e-05	4.2e-05	4.4e-05	2.4e-05	0.0332781	0.911947	0.0251367	0.0639891	0.782198	0.0496649	genus
Kitasatospora	0.020705	0.000738	0.000982	0.000944	0.000428	0.00388308	0.592841	0.0186335	0.108676	0.199374	0.284868	genus
Klebsiella	0.150474	0.001076	0.001262	0.00133	0.000792	1	1	1	1	1	1	genus
Kluyvera	0.0400993	5.4e-05	7.2e-05	6.8e-05	4e-05	0.0115136	0.586869	0.0473304	0.0537316	0.550029	0.165864	genus
Knoellia	0.0196142	1.8e-05	2.2e-05	3e-05	1.2e-05	0.0402046	0.33263	0.00252381	0.392634	0.231388	0.0682003	genus
Kocuria	0.0564027	0.00018	0.00022	0.0003	0.000366	1	1	1	1	1	1	genus
Koinonema	0.283305	1.2e-05	1.2e-05	1.4e-05	8e-06	1	1	1	1	1	1	genus
Koleobacter	0.107314	6.4e-05	4.6e-05	4e-05	2.4e-05	1	1	1	1	1	1	genus
Kolteria	0.226002	2e-05	2e-05	1.8e-05	1e-05	1	1	1	1	1	1	genus
Komagataeibacter	0.036043	7.2e-05	0.000104	9.6e-05	6.4e-05	0.0174948	0.570691	0.0704343	0.0250174	0.892606	0.094111	genus
Kordia	0.0958996	2.6e-05	1.2e-05	2.4e-05	1.6e-05	1	1	1	1	1	1	genus
Kordiimonas	0.0778843	3.8e-05	3.4e-05	3.4e-05	1.8e-05	1	1	1	1	1	1	genus
Kosakonia	0.104541	0.000132	0.000122	0.000122	8e-05	1	1	1	1	1	1	genus
Kosmotoga	0.0771762	4e-06	1e-05	1e-05	6e-06	1	1	1	1	1	1	genus
Kovacikia	0.4257	6e-06	1e-05	8e-06	6e-06	1	1	1	1	1	1	genus
Kozakia	0.10386	3.2e-05	2.8e-05	2e-05	1.2e-05	1	1	1	1	1	1	genus
Krasilnikovia	0.0309175	2.4e-05	3e-05	3.6e-05	1.4e-05	0.0314626	0.490522	0.00450216	0.456491	0.159565	0.151539	genus
Kribbella	0.0639951	0.000236	0.000272	0.000266	0.000154	1	1	1	1	1	1	genus
Kroppenstedtia	0.800712	5.6e-05	5.8e-05	5.8e-05	4.8e-05	1	1	1	1	1	1	genus
Ktedonosporobacter	0.4257	1.4e-05	1.4e-05	1.2e-05	1e-05	1	1	1	1	1	1	genus
Kurthia	0.464298	3.8e-05	4.8e-05	4.4e-05	3.2e-05	1	1	1	1	1	1	genus
Kushneria	0.302309	2e-05	2.2e-05	2.4e-05	1.4e-05	1	1	1	1	1	1	genus
Kutzneria	0.051465	0.000102	0.00013	0.000132	6.6e-05	1	1	1	1	1	1	genus
Kyrpidia	0.127928	4e-05	4.6e-05	4.2e-05	2.6e-05	1	1	1	1	1	1	genus
Kytococcus	0.0202664	3e-05	4.6e-05	4.4e-05	2e-05	0.00688508	0.805939	0.0140226	0.0806417	0.339387	0.133276	genus
Labilibaculum	0.673201	4.4e-05	3.2e-05	4.6e-05	3.6e-05	1	1	1	1	1	1	genus
Labilithrix	0.498305	1.4e-05	1.2e-05	1e-05	1.2e-05	1	1	1	1	1	1	genus
Labrenzia	0.658539	3.2e-05	3.2e-05	3.8e-05	3.4e-05	1	1	1	1	1	1	genus
Labrys	0.0469947	5.4e-05	5.6e-05	6.2e-05	2.8e-05	0.0607403	0.377489	0.00581717	0.825378	0.0979756	0.269955	genus
Laceyella	0.106629	1e-05	1.6e-05	1e-05	8e-06	1	1	1	1	1	1	genus
Lachnoanaerobaculum	0.454959	0.000666	0.000632	0.00057	0.000456	1	1	1	1	1	1	genus
Lachnoclostridium	0.283886	0.017924	0.016826	0.017516	0.012102	1	1	1	1	1	1	genus
Lachnospira	0.0929569	0.000356	0.000318	0.000312	0.0002	1	1	1	1	1	1	genus
Lacibacter	0.0260691	3.8e-05	3.2e-05	3.4e-05	1.8e-05	0.0682003	0.689945	0.026242	0.278893	0.00365507	0.494051	genus
Lacimicrobium	0.498305	1e-05	8e-06	6e-06	8e-06	1	1	1	1	1	1	genus
Lacinutrix	0.931378	1.6e-05	1.8e-05	1.8e-05	1.6e-05	1	1	1	1	1	1	genus
Lacipirellula	0.177264	1.8e-05	2e-05	2.4e-05	1.4e-05	1	1	1	1	1	1	genus
Lacrimispora	0.344869	0.005334	0.004996	0.005052	0.003476	1	1	1	1	1	1	genus
Lacticaseibacillus	0.0734187	0.000182	0.000158	0.000146	0.000114	1	1	1	1	1	1	genus
Lactiplantibacillus	0.0123302	7.8e-05	5.4e-05	0.000104	0.000122	0.004916	0.00380833	0.935339	0.0787808	0.29157	0.256035	genus
Lactobacillus	0.0443798	0.003374	0.002578	0.002554	0.000342	0.422504	0.148808	0.0247143	0.108676	0.016117	0.872553	genus
Lactococcus	0.00423475	0.015698	0.004458	0.033084	0.059848	0.000512005	0.0139401	0.309823	0.148961	0.0422362	0.309823	genus
Lactonifactor	0.161956	0.001578	0.001842	0.001606	0.001058	1	1	1	1	1	1	genus
Lacunisphaera	0.286684	8e-06	1.2e-05	1.2e-05	6e-06	1	1	1	1	1	1	genus
Lancefieldella	0.395237	3e-05	2.6e-05	3.6e-05	2.8e-05	1	1	1	1	1	1	genus
Lapidilactobacillus	0.549668	2e-06	2e-06	0	0	1	1	1	1	1	1	genus
Laribacter	0.0264894	2.6e-05	3.2e-05	3e-05	1e-05	0.00714811	0.869191	0.011564	0.510061	0.0422426	0.621266	genus
Larkinella	0.189448	8e-05	6.6e-05	7.6e-05	4.6e-05	1	1	1	1	1	1	genus
Laroyevirus	0.391625	2e-06	0	0	0	1	1	1	1	1	1	genus
Latilactobacillus	0.954748	3.6e-05	3.4e-05	3.4e-05	3.4e-05	1	1	1	1	1	1	genus
Lautropia	0.226206	1.6e-05	1.8e-05	2.2e-05	1.4e-05	1	1	1	1	1	1	genus
Lawsonella	0.0396948	4e-06	1.2e-05	1.2e-05	2e-06	0.0290829	0.884323	0.01992	0.0914702	0.620834	0.0667753	genus
Lawsonia	0.808421	1e-05	8e-06	1e-05	1.2e-05	1	1	1	1	1	1	genus
Lawsonibacter	0.00995656	0.01118	0.016508	0.014912	0.006292	0.00275955	0.748428	0.00752632	0.0871786	0.199543	0.164602	genus
Leadbettera	0.0865796	0.0001	9.2e-05	9.8e-05	4.8e-05	1	1	1	1	1	1	genus
Leadbetterella	0.139648	1.2e-05	1e-05	1.6e-05	4e-06	1	1	1	1	1	1	genus
Leclercia	0.032162	0.00014	0.00016	0.000178	8.6e-05	0.0196439	0.687496	0.00623168	0.390813	0.14023	0.207525	genus
Lederbergia	0.192666	1e-05	1.4e-05	8e-06	6e-06	1	1	1	1	1	1	genus
Leeuwenhoekiella	0.121867	1.8e-05	2.8e-05	3.4e-05	1.6e-05	1	1	1	1	1	1	genus
Legionella	0.155224	0.000176	0.000166	0.00016	0.000114	1	1	1	1	1	1	genus
Leifsonia	0.243808	0.000156	0.00015	0.000162	9.8e-05	1	1	1	1	1	1	genus
Leisingera	0.0401388	9.2e-05	0.000106	0.000118	6e-05	0.0419001	0.497664	0.00667414	0.356366	0.266053	0.109492	genus
Lelliottia	0.00646298	2.8e-05	4e-05	4e-05	2.6e-05	0.00478733	0.689945	0.0154321	0.0131727	0.732396	0.0375131	genus
Leminorella	0.123412	1.8e-05	1.8e-05	2.2e-05	1.4e-05	1	1	1	1	1	1	genus
Lentibacillus	0.0418457	4e-05	3.8e-05	5.4e-05	3e-05	0.526038	0.0361554	0.00634802	0.7617	0.348596	0.0731448	genus
Lentibacter	0.302257	8e-06	6e-06	2e-06	6e-06	1	1	1	1	1	1	genus
Lentilactobacillus	0.191106	7.4e-05	5.8e-05	6.6e-05	4.6e-05	1	1	1	1	1	1	genus
Lentilitoribacter	0.210972	2e-05	1.6e-05	8e-06	6e-06	1	1	1	1	1	1	genus
Lentisphaera	0.0964723	6e-06	6e-06	1e-05	2e-06	1	1	1	1	1	1	genus
Lentzea	0.0147671	0.0001	0.00014	0.000128	6e-05	0.00219173	0.484824	0.0180605	0.106946	0.146817	0.360975	genus
Leptodesmis	0.0404744	1.2e-05	1.8e-05	1.8e-05	8e-06	0.0116737	0.764008	0.0263078	0.104976	0.367767	0.18651	genus
Leptogranulimonas	0.665141	0.003824	0.000558	0.011762	0.029308	1	1	1	1	1	1	genus
Leptolyngbya	0.0609812	8.4e-05	9.4e-05	0.000104	6.4e-05	1	1	1	1	1	1	genus
Leptospira	0.405839	9.8e-05	9.2e-05	8.4e-05	8.2e-05	1	1	1	1	1	1	genus
Leptospirillum	0.391625	1e-05	1e-05	1e-05	8e-06	1	1	1	1	1	1	genus
Leptothermofonsia	0.0212321	2e-05	2.4e-05	2e-05	1e-05	0.00264171	0.346466	0.0389086	0.362244	0.0361246	0.975772	genus
Leptothrix	0.663175	1.2e-05	1.4e-05	1.6e-05	1.4e-05	1	1	1	1	1	1	genus
Leptotrichia	0.18261	0.00017	0.000162	0.00016	0.000102	1	1	1	1	1	1	genus
Leucobacter	0.0259056	7.4e-05	9.8e-05	0.0001	6e-05	0.0135304	0.870657	0.00848039	0.166357	0.277703	0.121905	genus
Leuconostoc	0.444405	6e-05	5.4e-05	6e-05	6.2e-05	1	1	1	1	1	1	genus
Levilactobacillus	0.238085	7.8e-05	9.4e-05	9e-05	7e-05	1	1	1	1	1	1	genus
Lewinella	0.199172	1.4e-05	2e-05	2.2e-05	1e-05	1	1	1	1	1	1	genus
Liberibacter	0.0659561	2.4e-05	2.2e-05	1.4e-05	6e-06	1	1	1	1	1	1	genus
Lichenicoccus	0.0107249	3.8e-05	5.2e-05	4.6e-05	2.2e-05	0.00181375	0.584228	0.0101134	0.139544	0.100661	0.35223	genus
Lichenicola	0.0316099	3e-05	2.8e-05	3e-05	1.4e-05	0.046292	0.48289	0.0070519	0.694371	0.0170489	0.757526	genus
Lichenihabitans	0.391625	1e-05	1e-05	1e-05	8e-06	1	1	1	1	1	1	genus
Ligilactobacillus	0.0549035	0.025788	0.005296	0.01201	0.01293	1	1	1	1	1	1	genus
Lignipirellula	0.197342	1.4e-05	1.8e-05	2.2e-05	1.6e-05	1	1	1	1	1	1	genus
Limibacterium	0.271554	8e-05	7.6e-05	9e-05	4.8e-05	1	1	1	1	1	1	genus
Limihaloglobus	0.210176	6e-06	1e-05	8e-06	4e-06	1	1	1	1	1	1	genus
Limimaricola	0.852885	1.6e-05	1.4e-05	1.2e-05	1e-05	1	1	1	1	1	1	genus
Limnobacter	0.209936	1e-05	1.4e-05	1.6e-05	1e-05	1	1	1	1	1	1	genus
Limnobaculum	0.283886	8e-06	1.2e-05	1e-05	1e-05	1	1	1	1	1	1	genus
Limnochorda	0.024605	7.2e-05	8.4e-05	8.2e-05	3.6e-05	0.00658979	0.870508	0.010653	0.479944	0.0443782	0.586869	genus
Limnoglobus	0.0443839	4.6e-05	4.2e-05	3.6e-05	1.6e-05	0.0279404	0.587304	0.0978482	0.644559	0.00782666	0.31534	genus
Limnohabitans	0.00203974	4.6e-05	5.4e-05	6e-05	3e-05	0.00569994	0.406896	0.000325728	0.20348	0.135473	0.0356351	genus
Limnospira	0.824279	6e-06	8e-06	8e-06	6e-06	1	1	1	1	1	1	genus
Limosilactobacillus	0.157847	0.00261	0.001266	0.00119	0.000384	1	1	1	1	1	1	genus
Liquorilactobacillus	0.257527	4.2e-05	3.8e-05	5e-05	2.8e-05	1	1	1	1	1	1	genus
Listeria	0.17426	0.000354	0.000712	0.000594	0.000282	1	1	1	1	1	1	genus
Litorilituus	0.391625	2e-06	0	0	0	1	1	1	1	1	1	genus
Litorimonas	0.90523	1e-05	1.2e-05	1e-05	1e-05	1	1	1	1	1	1	genus
Litorivicinus	0.502047	6e-06	1e-05	8e-06	6e-06	1	1	1	1	1	1	genus
Loigolactobacillus	0.00940265	6.4e-05	3.2e-05	0.00011	0.00016	0.00165556	0.0123977	0.51872	0.178813	0.0716211	0.2476	genus
Loktanella	0.283305	1.2e-05	1.2e-05	1.4e-05	8e-06	1	1	1	1	1	1	genus
Lonepinella	0.0835726	4e-05	2.6e-05	2.4e-05	1.2e-05	1	1	1	1	1	1	genus
Longicatena	0.317899	0.000172	0.000202	0.000142	0.000168	1	1	1	1	1	1	genus
Longispora	0.0707374	2.8e-05	3.2e-05	3.2e-05	1.4e-05	1	1	1	1	1	1	genus
Lonsdalea	0.0410711	1.6e-05	1.8e-05	1.8e-05	1e-05	0.0132052	1	0.0132052	0.535556	0.0630781	0.535556	genus
Luteibacter	0.0125359	0.0001	0.000122	0.000144	7.4e-05	0.0566277	0.248319	0.00220882	0.237487	0.468524	0.0195051	genus
Luteimicrobium	0.0696883	6e-06	4e-06	1e-05	0	1	1	1	1	1	1	genus
Luteimonas	0.0328864	9.4e-05	0.000118	0.000118	6.2e-05	0.00995578	0.935806	0.0125313	0.226994	0.170929	0.259491	genus
Luteipulveratus	0.0680185	8e-06	1e-05	1e-05	4e-06	1	1	1	1	1	1	genus
Luteitalea	0.266762	4e-05	4.4e-05	5.4e-05	3.2e-05	1	1	1	1	1	1	genus
Luteithermobacter	0.103274	1.2e-05	1e-05	1e-05	6e-06	1	1	1	1	1	1	genus
Luteococcus	0.11902	1.2e-05	2.2e-05	1.8e-05	1e-05	1	1	1	1	1	1	genus
Luteolibacter	0.0192588	8e-05	0.000108	0.000108	6.4e-05	0.00978749	0.850593	0.0166255	0.0494901	0.53598	0.0757357	genus
Lutibacter	0.593419	1e-05	1.2e-05	1e-05	8e-06	1	1	1	1	1	1	genus
Lutimonas	0.513153	8e-06	8e-06	6e-06	4e-06	1	1	1	1	1	1	genus
Lyngbya	0.549668	0	2e-06	2e-06	0	1	1	1	1	1	1	genus
Lysinibacillus	0.0884138	0.00048	0.000456	0.000414	0.000296	1	1	1	1	1	1	genus
Lysinibacter	0.0680185	8e-06	1e-05	1e-05	4e-06	1	1	1	1	1	1	genus
Lysobacter	0.0462302	0.000206	0.000256	0.000266	0.000146	0.0246061	0.830508	0.0138326	0.199036	0.335433	0.134041	genus
Macrococcoides	0.043094	3e-05	2.2e-05	2.6e-05	3.6e-05	0.00713267	0.543485	0.0372481	0.148023	0.213487	0.401469	genus
Macrococcus	0.0449764	0.000148	0.00011	0.000112	7.2e-05	0.117889	0.978491	0.124358	0.205108	0.00464278	0.195634	genus
Mageeibacillus	0.0305455	4.8e-05	5e-05	4.6e-05	2.2e-05	0.00864924	0.641965	0.0307214	0.848172	0.0149262	0.784468	genus
Magnetococcus	0.0235379	1.2e-05	2e-05	2e-05	1e-05	0.0282557	0.835609	0.01634	0.0539904	0.78962	0.0328078	genus
Magnetospira	0.859009	1.2e-05	1.2e-05	1.4e-05	1.2e-05	1	1	1	1	1	1	genus
Magnetospirillum	0.0130044	7.6e-05	9.6e-05	0.000112	5e-05	0.0306986	0.358406	0.00207442	0.256584	0.304677	0.0400813	genus
Mahella	0.133369	4.2e-05	3.6e-05	3.8e-05	2.4e-05	1	1	1	1	1	1	genus
Mailhella	0.394898	9.8e-05	0.00012	0.000102	0.000118	1	1	1	1	1	1	genus
Maioricimonas	0.0447392	2e-05	2.6e-05	2.8e-05	1.2e-05	0.0248672	0.75772	0.0107126	0.274092	0.250237	0.160867	genus
Malaciobacter	0.480406	4.8e-05	4.6e-05	3e-05	3e-05	1	1	1	1	1	1	genus
Malacoplasma	0.265046	1e-05	6e-06	4e-06	6e-06	1	1	1	1	1	1	genus
Maliibacterium	0.0116828	0.000346	0.00044	0.000404	0.000186	0.00250841	0.728065	0.00748131	0.181121	0.091986	0.322364	genus
Mameliella	0.23427	1.8e-05	2.2e-05	2.6e-05	1.4e-05	1	1	1	1	1	1	genus
Mammaliicoccus	0.00840453	8.6e-05	6e-05	7.4e-05	0.000422	0.000950602	0.375272	0.0156013	0.197169	0.0438949	0.686935	genus
Mangrovibacillus	0.516363	6e-06	6e-06	6e-06	2e-06	1	1	1	1	1	1	genus
Mangrovibacter	0.270773	1.4e-05	1.6e-05	1.6e-05	8e-06	1	1	1	1	1	1	genus
Mangrovibacterium	0.426864	4e-05	3.8e-05	4.8e-05	2.6e-05	1	1	1	1	1	1	genus
Mangrovimonas	0.0954769	1.8e-05	1.2e-05	2e-05	1e-05	1	1	1	1	1	1	genus
Mangrovivirga	0.25107	8e-06	6e-06	1e-05	1e-05	1	1	1	1	1	1	genus
Mannheimia	0.0135523	3.6e-05	4.2e-05	4.4e-05	2.6e-05	0.011343	0.680209	0.00323867	0.195177	0.21626	0.0877118	genus
Maribacter	0.331133	0.000148	0.000136	0.000146	9.6e-05	1	1	1	1	1	1	genus
Maribellus	0.322551	5.4e-05	4.6e-05	5.4e-05	3e-05	1	1	1	1	1	1	genus
Maricaulis	0.175019	2.8e-05	2.6e-05	2.6e-05	1.4e-05	1	1	1	1	1	1	genus
Marichromatium	0.0674669	1.8e-05	2e-05	2.2e-05	8e-06	1	1	1	1	1	1	genus
Maricurvus	0.0680185	8e-06	1e-05	1e-05	4e-06	1	1	1	1	1	1	genus
Maridesulfovibrio	0.274544	0.000156	0.000152	0.000138	0.000116	1	1	1	1	1	1	genus
Marilutibacter	0.0229015	1.4e-05	2e-05	2.8e-05	1.2e-05	0.198784	0.116279	0.00429543	0.39162	0.668403	0.015213	genus
Mariluticola	0.132205	1e-05	1.4e-05	1.4e-05	8e-06	1	1	1	1	1	1	genus
Marinagarivorans	0.663175	4e-06	6e-06	2e-06	4e-06	1	1	1	1	1	1	genus
Marinibacterium	0.0375754	2.6e-05	3.4e-05	4e-05	2.2e-05	0.0699705	0.444581	0.00997824	0.183267	0.630275	0.0361494	genus
Mariniblastus	0.192666	8e-06	1.4e-05	1e-05	6e-06	1	1	1	1	1	1	genus
Marinicauda	0.145763	1.6e-05	1.2e-05	1.8e-05	8e-06	1	1	1	1	1	1	genus
Marinicaulis	0.498305	1e-05	1.2e-05	1.4e-05	1.2e-05	1	1	1	1	1	1	genus
Marinicella	0.0559414	6e-06	1.2e-05	1.2e-05	4e-06	1	1	1	1	1	1	genus
Marinicellulosiphila	0.549668	4e-06	6e-06	6e-06	2e-06	1	1	1	1	1	1	genus
Marinifilum	0.25644	6.6e-05	4.8e-05	6.4e-05	3.8e-05	1	1	1	1	1	1	genus
Mariniflexile	0.423167	2e-05	2.6e-05	2.6e-05	2.2e-05	1	1	1	1	1	1	genus
Marinilactibacillus	0.593419	1.2e-05	1e-05	1e-05	8e-06	1	1	1	1	1	1	genus
Marinilongibacter	0.399399	2.2e-05	2.8e-05	2.8e-05	1.8e-05	1	1	1	1	1	1	genus
Marinimicrobium	0.0172018	1e-05	1.6e-05	1.2e-05	4e-06	0.00176381	0.282803	0.0400415	0.107165	0.129444	0.591252	genus
Mariniplasma	0.22546	1.4e-05	1e-05	6e-06	6e-06	1	1	1	1	1	1	genus
Marinithermus	0.1815	1.4e-05	1.6e-05	2.6e-05	1.2e-05	1	1	1	1	1	1	genus
Marinitoga	0.221385	3.8e-05	3.4e-05	2.6e-05	2.2e-05	1	1	1	1	1	1	genus
Marinobacter	0.0220756	0.00031	0.000352	0.000392	0.000226	0.076182	0.237131	0.00312193	0.360975	0.389914	0.0361091	genus
Marinobacterium	0.0418468	3.8e-05	5.2e-05	5e-05	2.8e-05	0.0129923	0.827139	0.0234754	0.119732	0.353366	0.18105	genus
Marinomonas	0.378413	9.4e-05	8.8e-05	0.000102	7e-05	1	1	1	1	1	1	genus
Marinospirillum	0.0379204	1e-05	1.2e-05	1.2e-05	4e-06	0.012349	1	0.012349	0.549124	0.0570485	0.549124	genus
Marinovum	0.234949	1.6e-05	1.6e-05	1.6e-05	1e-05	1	1	1	1	1	1	genus
Mariprofundus	0.103127	2e-05	2.6e-05	2e-05	1.6e-05	1	1	1	1	1	1	genus
Marisediminicola	0.210176	0	4e-06	6e-06	2e-06	1	1	1	1	1	1	genus
Marispirochaeta	0.151771	3.6e-05	4e-05	5.8e-05	3e-05	1	1	1	1	1	1	genus
Maritalea	0.0771762	6e-06	1e-05	1e-05	4e-06	1	1	1	1	1	1	genus
Marivirga	0.223362	5.2e-05	4.8e-05	6.4e-05	3.8e-05	1	1	1	1	1	1	genus
[truncated: 11,877 more rows]
