# Supplementary material for: Synergistic Anti‐Obesity Effect of Akkermansia muciniphila AKM Lab‐01 and Garcinia cambogia Extract via Gut Microbiota Remodeling in Diet‐Induced Obese Mice
Source: Food Sci Nutr. 2026 Jul 28;14(8):e72140. doi: 10.1002/fsn3.72140 (PMC13415990; doi:10.1002/fsn3.72140)
Supplement: Supplementary file 5 — Table S4: Functional enrichment analysis of pathways associated with differential genera. [file FSN3-14-e72140-s005.xlsx]

## Sheet: Lactococcus
Supplementary table S4. Functional Enrichment Analysis of Pathways Associated with Differential Genera
ID	Description	setSize	enrichmentScore	NES	pvalue	p.adjust	qvalue
ko00790	Folate biosynthesis	12	0.510001495200671	1.9703574345447	0.00895186434123704	0.154483337663844	0.141766085845363
ko04931	Insulin resistance	10	-0.501889	-1.96841	0.00613572272853142	0.154483337663844	0.141766085845363
ko00250	Alanine, aspartate and glutamate metabolism	20	-0.335318	-1.85337	0.0118833336664496	0.154483337663844	0.141766085845363
ko00970	Aminoacyl-tRNA biosynthesis	21	-0.296528	-1.68831	0.030712395536316	0.299445856479081	0.274795117956512
ko00620	Pyruvate metabolism	22	-0.284861	-1.65296	0.0485296940497477	0.365033148223609	0.334983185954189
ko04910	Insulin signaling pathway	11	-0.380952	-1.57452	0.0561589458805553	0.365033148223609	0.334983185954189
ko00270	Cysteine and methionine metabolism	26	0.282447834156781	1.4427480579256	0.0815508021390374	0.454354469060351	0.416951469583049
ko00730	Thiamine metabolism	10	0.378354961875599	1.3541646070972	0.139430284857571	0.659818731117825	0.60550166958181
ko00520	Amino sugar and nucleotide sugar metabolism	28	0.238215941370282	1.2731298640818	0.178799489144317	0.659818731117825	0.60550166958181
ko00541	Biosynthesis of various nucleotide sugars	11	0.342876994437092	1.26704175293649	0.182779456193353	0.659818731117825	0.60550166958181
ko00130	Ubiquinone and other terpenoid-quinone biosynthesis	10	-0.317121	-1.24375	0.194029850746269	0.659818731117825	0.60550166958181
ko00400	Phenylalanine, tyrosine and tryptophan biosynthesis	17	0.272432135274955	1.21871855751707	0.227830832196453	0.659818731117825	0.60550166958181
ko00550	Peptidoglycan biosynthesis	11	0.319610267542766	1.18106364735469	0.253776435045317	0.659818731117825	0.60550166958181
ko00220	Arginine biosynthesis	18	-0.212908	-1.14951	0.25	0.659818731117825	0.60550166958181
ko00670	One carbon pool by folate	16	-0.232278	-1.13869	0.246478873239437	0.659818731117825	0.60550166958181
ko02024	Quorum sensing	10	0.321338179853101	1.15009669202958	0.274362818590705	0.668759370314843	0.613706304742366
ko00770	Pantothenate and CoA biosynthesis	13	0.272892128373096	1.08970598848457	0.336182336182336	0.771241830065359	0.707752286699655
ko00500	Starch and sucrose metabolism	22	-0.179766	-1.04313	0.400826446280992	0.828661844484629	0.76044541734082
ko00061	Fatty acid biosynthesis	12	0.261141516419296	1.00890317614183	0.446064139941691	0.828661844484629	0.76044541734082
ko04922	Glucagon signaling pathway	12	-0.233887	-0.996168	0.44620253164557	0.828661844484629	0.76044541734082
ko00010	Glycolysis / Gluconeogenesis	18	-0.181818	-0.981652	0.440140845070423	0.828661844484629	0.76044541734082
ko05230	Central carbon metabolism in cancer	12	-0.208753	-0.889118	0.598101265822785	0.987179487179487	0.905913699435967
ko00650	Butanoate metabolism	10	-0.218411	-0.85661	0.662686567164179	0.987179487179487	0.905913699435967
ko00710	Carbon fixation by Calvin cycle	11	0.230094501386523	0.850273844870968	0.640483383685801	0.987179487179487	0.905913699435967
ko00030	Pentose phosphate pathway	16	0.195054219323076	0.848386078253368	0.654596100278552	0.987179487179487	0.905913699435967
ko05415	Diabetic cardiomyopathy	10	0.228374276564925	0.817370970801037	0.698650674662669	0.987179487179487	0.905913699435967
ko00051	Fructose and mannose metabolism	10	-0.201863	-0.791707	0.761194029850746	0.987179487179487	0.905913699435967
ko00740	Riboflavin metabolism	12	0.180541490156771	0.697510244032135	0.829446064139942	0.987179487179487	0.905913699435967
ko00230	Purine metabolism	36	-0.0934352	-0.678144	0.931578947368421	0.987179487179487	0.905913699435967
ko00640	Propanoate metabolism	11	-0.159516	-0.659298	0.926470588235294	0.987179487179487	0.905913699435967
ko00052	Galactose metabolism	17	-0.125516	-0.634517	0.933085501858736	0.987179487179487	0.905913699435967
ko00300	Lysine biosynthesis	12	-0.14669	-0.624782	0.962025316455696	0.987179487179487	0.905913699435967
ko00630	Glyoxylate and dicarboxylate metabolism	18	0.137892149430419	0.621941704030761	0.901114206128134	0.987179487179487	0.905913699435967
ko00340	Histidine metabolism	11	0.163377445129863	0.6037326733089	0.933534743202417	0.987179487179487	0.905913699435967
ko00260	Glycine, serine and threonine metabolism	19	-0.11288	-0.602931	0.953125	0.987179487179487	0.905913699435967
ko00240	Pyrimidine metabolism	27	0.112559781329238	0.587705816388676	0.928198433420366	0.987179487179487	0.905913699435967
ko00680	Methane metabolism	15	-0.119618	-0.581307	0.968965517241379	0.987179487179487	0.905913699435967
ko00983	Drug metabolism - other enzymes	14	0.125152947704511	0.512295441008471	0.981375358166189	0.987179487179487	0.905913699435967
ko00720	Other carbon fixation pathways	13	0.119170943337771	0.475870415840572	0.987179487179487	0.987179487179487	0.905913699435967

## Sheet: Clostridium
ID	Description	setSize	enrichmentScore	NES	pvalue	p.adjust	qvalue
ko00240	Pyrimidine metabolism	17	-0.362126	-1.5872	0.0291543261153244	0.495623543960515	0.491020229310727
ko00260	Glycine, serine and threonine metabolism	11	0.549718267610325	1.38533143488525	0.0658995815899582	0.560146443514644	0.554943844968069
ko00670	One carbon pool by folate	17	0.423478709797442	1.15675610207548	0.266120777891505	0.775723232925738	0.768518373177202
ko00300	Lysine biosynthesis	10	0.464589317547456	1.1561226272393	0.269271383315734	0.775723232925738	0.768518373177202
ko00230	Purine metabolism	21	0.402472381062481	1.14263310317083	0.259858442871587	0.775723232925738	0.768518373177202
ko00680	Methane metabolism	10	0.452653973340614	1.12642172586201	0.298838437170011	0.775723232925738	0.768518373177202
ko00270	Cysteine and methionine metabolism	12	0.432762747724607	1.10951529850443	0.319415448851775	0.775723232925738	0.768518373177202
ko00550	Peptidoglycan biosynthesis	10	0.430243826205568	1.07065445527697	0.366420274551214	0.77864308342133	0.771411104318346
ko00400	Phenylalanine, tyrosine and tryptophan biosynthesis	13	0.367472816799681	0.957427791760813	0.553497942386831	0.959747942386831	0.950833874810483
ko00220	Arginine biosynthesis	11	0.339165379418026	0.854722299433642	0.711297071129707	0.959747942386831	0.950833874810483
ko00520	Amino sugar and nucleotide sugar metabolism	13	0.313023622896646	0.81556377053674	0.740740740740741	0.959747942386831	0.950833874810483
ko00040	Pentose and glucuronate interconversions	10	0.326823085820946	0.813293699081174	0.75818373812038	0.959747942386831	0.950833874810483
ko00970	Aminoacyl-tRNA biosynthesis	19	0.281516006614926	0.785952373847335	0.810783316378433	0.959747942386831	0.950833874810483
ko00620	Pyruvate metabolism	13	0.285773454676738	0.744565135559832	0.830246913580247	0.959747942386831	0.950833874810483
ko00010	Glycolysis / Gluconeogenesis	17	0.271915460170109	0.742752493864177	0.857727737973388	0.959747942386831	0.950833874810483
ko00250	Alanine, aspartate and glutamate metabolism	13	0.26074379629164	0.67935190219777	0.903292181069959	0.959747942386831	0.950833874810483
ko00052	Galactose metabolism	12	0.231514414688007	0.593555675185112	0.964509394572025	0.964509394572025	0.955551102981573
